# Supplementary material for: Targeting the atypical chemokine receptor 2 (Ackr2) improves the benefit of anti-PD-1 immunotherapy in melanoma mouse model
Source: Oncoimmunology. 2025 Apr 18;14(1):2494426. doi: 10.1080/2162402X.2025.2494426 (PMC12013441; doi:10.1080/2162402X.2025.2494426)
Supplement: Supp table 2_.xlsx [file KONI_A_2494426_SM2461.xlsx]

## Sheet: ACKR2 status in all
Supplementary table 2
ACKR2 status in all melanoma patients
#	Study ID	Sample ID	Patient ID	Altered	ACKR2
1	skcm_tcga_pan_can_atlas_2018	TCGA-WE-A8ZO-06	TCGA-WE-A8ZO	1	LOW
2	skcm_tcga_pan_can_atlas_2018	TCGA-WE-A8ZN-06	TCGA-WE-A8ZN	1	HIGH
3	skcm_tcga_pan_can_atlas_2018	TCGA-WE-A8K6-06	TCGA-WE-A8K6	1	LOW
4	skcm_tcga_pan_can_atlas_2018	TCGA-WE-A8JZ-06	TCGA-WE-A8JZ	1	HIGH
5	skcm_tcga_pan_can_atlas_2018	TCGA-W3-AA21-06	TCGA-W3-AA21	1	LOW
6	skcm_tcga_pan_can_atlas_2018	TCGA-W3-AA1V-06	TCGA-W3-AA1V	1	LOW
7	skcm_tcga_pan_can_atlas_2018	TCGA-RP-A693-06	TCGA-RP-A693	1	LOW
8	skcm_tcga_pan_can_atlas_2018	TCGA-RP-A690-06	TCGA-RP-A690	1	HIGH
9	skcm_tcga_pan_can_atlas_2018	TCGA-QB-AA9O-06	TCGA-QB-AA9O	1	LOW
10	skcm_tcga_pan_can_atlas_2018	TCGA-IH-A3EA-01	TCGA-IH-A3EA	1	LOW
11	skcm_tcga_pan_can_atlas_2018	TCGA-GN-A9SD-06	TCGA-GN-A9SD	1	HIGH
12	skcm_tcga_pan_can_atlas_2018	TCGA-GN-A4U5-01	TCGA-GN-A4U5	1	HIGH
13	skcm_tcga_pan_can_atlas_2018	TCGA-GN-A26D-06	TCGA-GN-A26D	1	HIGH
14	skcm_tcga_pan_can_atlas_2018	TCGA-GN-A26C-01	TCGA-GN-A26C	1	HIGH
15	skcm_tcga_pan_can_atlas_2018	TCGA-GN-A268-06	TCGA-GN-A268	1	LOW
16	skcm_tcga_pan_can_atlas_2018	TCGA-GN-A265-06	TCGA-GN-A265	1	LOW
17	skcm_tcga_pan_can_atlas_2018	TCGA-GN-A262-06	TCGA-GN-A262	1	LOW
18	skcm_tcga_pan_can_atlas_2018	TCGA-GF-A769-01	TCGA-GF-A769	1	LOW
19	skcm_tcga_pan_can_atlas_2018	TCGA-GF-A4EO-06	TCGA-GF-A4EO	1	LOW
20	skcm_tcga_pan_can_atlas_2018	TCGA-GF-A3OT-06	TCGA-GF-A3OT	1	LOW
21	skcm_tcga_pan_can_atlas_2018	TCGA-GF-A2C7-01	TCGA-GF-A2C7	1	HIGH
22	skcm_tcga_pan_can_atlas_2018	TCGA-FW-A3TV-06	TCGA-FW-A3TV	1	LOW
23	skcm_tcga_pan_can_atlas_2018	TCGA-FW-A3TU-06	TCGA-FW-A3TU	1	LOW
24	skcm_tcga_pan_can_atlas_2018	TCGA-FS-A4FB-06	TCGA-FS-A4FB	1	LOW
25	skcm_tcga_pan_can_atlas_2018	TCGA-FS-A4F9-06	TCGA-FS-A4F9	1	LOW
26	skcm_tcga_pan_can_atlas_2018	TCGA-FS-A4F8-06	TCGA-FS-A4F8	1	HIGH
27	skcm_tcga_pan_can_atlas_2018	TCGA-FS-A1ZZ-06	TCGA-FS-A1ZZ	1	HIGH
28	skcm_tcga_pan_can_atlas_2018	TCGA-FS-A1ZW-06	TCGA-FS-A1ZW	1	LOW
29	skcm_tcga_pan_can_atlas_2018	TCGA-FS-A1ZU-06	TCGA-FS-A1ZU	1	LOW
30	skcm_tcga_pan_can_atlas_2018	TCGA-FS-A1ZR-06	TCGA-FS-A1ZR	1	HIGH
31	skcm_tcga_pan_can_atlas_2018	TCGA-FS-A1ZP-06	TCGA-FS-A1ZP	1	HIGH
32	skcm_tcga_pan_can_atlas_2018	TCGA-FS-A1ZN-01	TCGA-FS-A1ZN	1	HIGH
33	skcm_tcga_pan_can_atlas_2018	TCGA-FS-A1ZJ-06	TCGA-FS-A1ZJ	1	LOW
34	skcm_tcga_pan_can_atlas_2018	TCGA-FS-A1ZF-06	TCGA-FS-A1ZF	1	LOW
35	skcm_tcga_pan_can_atlas_2018	TCGA-FS-A1ZC-06	TCGA-FS-A1ZC	1	LOW
36	skcm_tcga_pan_can_atlas_2018	TCGA-FS-A1ZB-06	TCGA-FS-A1ZB	1	HIGH
37	skcm_tcga_pan_can_atlas_2018	TCGA-FS-A1Z7-06	TCGA-FS-A1Z7	1	HIGH
38	skcm_tcga_pan_can_atlas_2018	TCGA-FS-A1Z4-06	TCGA-FS-A1Z4	1	HIGH
39	skcm_tcga_pan_can_atlas_2018	TCGA-FS-A1Z0-06	TCGA-FS-A1Z0	1	LOW
40	skcm_tcga_pan_can_atlas_2018	TCGA-FS-A1YX-06	TCGA-FS-A1YX	1	LOW
41	skcm_tcga_pan_can_atlas_2018	TCGA-FR-A8YE-06	TCGA-FR-A8YE	1	HIGH
42	skcm_tcga_pan_can_atlas_2018	TCGA-FR-A8YD-06	TCGA-FR-A8YD	1	HIGH
43	skcm_tcga_pan_can_atlas_2018	TCGA-FR-A7UA-06	TCGA-FR-A7UA	1	LOW
44	skcm_tcga_pan_can_atlas_2018	TCGA-FR-A7U9-06	TCGA-FR-A7U9	1	LOW
45	skcm_tcga_pan_can_atlas_2018	TCGA-FR-A7U8-06	TCGA-FR-A7U8	1	LOW
46	skcm_tcga_pan_can_atlas_2018	TCGA-FR-A728-01	TCGA-FR-A728	1	LOW
47	skcm_tcga_pan_can_atlas_2018	TCGA-FR-A69P-06	TCGA-FR-A69P	1	HIGH
48	skcm_tcga_pan_can_atlas_2018	TCGA-ER-A42K-06	TCGA-ER-A42K	1	LOW
49	skcm_tcga_pan_can_atlas_2018	TCGA-ER-A3EV-06	TCGA-ER-A3EV	1	HIGH
50	skcm_tcga_pan_can_atlas_2018	TCGA-ER-A2ND-06	TCGA-ER-A2ND	1	LOW
51	skcm_tcga_pan_can_atlas_2018	TCGA-ER-A2NB-01	TCGA-ER-A2NB	1	HIGH
52	skcm_tcga_pan_can_atlas_2018	TCGA-ER-A1A1-06	TCGA-ER-A1A1	1	HIGH
53	skcm_tcga_pan_can_atlas_2018	TCGA-ER-A19T-06	TCGA-ER-A19T	1	LOW
54	skcm_tcga_pan_can_atlas_2018	TCGA-ER-A19P-06	TCGA-ER-A19P	1	HIGH
55	skcm_tcga_pan_can_atlas_2018	TCGA-ER-A19M-06	TCGA-ER-A19M	1	LOW
56	skcm_tcga_pan_can_atlas_2018	TCGA-ER-A19E-06	TCGA-ER-A19E	1	LOW
57	skcm_tcga_pan_can_atlas_2018	TCGA-ER-A19B-06	TCGA-ER-A19B	1	LOW
58	skcm_tcga_pan_can_atlas_2018	TCGA-ER-A19A-06	TCGA-ER-A19A	1	HIGH
59	skcm_tcga_pan_can_atlas_2018	TCGA-ER-A198-06	TCGA-ER-A198	1	LOW
60	skcm_tcga_pan_can_atlas_2018	TCGA-ER-A196-01	TCGA-ER-A196	1	HIGH
61	skcm_tcga_pan_can_atlas_2018	TCGA-ER-A195-06	TCGA-ER-A195	1	HIGH
62	skcm_tcga_pan_can_atlas_2018	TCGA-ER-A193-06	TCGA-ER-A193	1	HIGH
63	skcm_tcga_pan_can_atlas_2018	TCGA-EE-A3JH-06	TCGA-EE-A3JH	1	LOW
64	skcm_tcga_pan_can_atlas_2018	TCGA-EE-A3JE-06	TCGA-EE-A3JE	1	HIGH
65	skcm_tcga_pan_can_atlas_2018	TCGA-EE-A3JB-06	TCGA-EE-A3JB	1	LOW
66	skcm_tcga_pan_can_atlas_2018	TCGA-EE-A3J8-06	TCGA-EE-A3J8	1	LOW
67	skcm_tcga_pan_can_atlas_2018	TCGA-EE-A3AG-06	TCGA-EE-A3AG	1	LOW
68	skcm_tcga_pan_can_atlas_2018	TCGA-EE-A2MT-06	TCGA-EE-A2MT	1	LOW
69	skcm_tcga_pan_can_atlas_2018	TCGA-EE-A2MR-06	TCGA-EE-A2MR	1	HIGH
70	skcm_tcga_pan_can_atlas_2018	TCGA-EE-A2MM-06	TCGA-EE-A2MM	1	LOW
71	skcm_tcga_pan_can_atlas_2018	TCGA-EE-A2ML-06	TCGA-EE-A2ML	1	LOW
72	skcm_tcga_pan_can_atlas_2018	TCGA-EE-A2MJ-06	TCGA-EE-A2MJ	1	HIGH
73	skcm_tcga_pan_can_atlas_2018	TCGA-EE-A2MI-06	TCGA-EE-A2MI	1	HIGH
74	skcm_tcga_pan_can_atlas_2018	TCGA-EE-A2MG-06	TCGA-EE-A2MG	1	HIGH
75	skcm_tcga_pan_can_atlas_2018	TCGA-EE-A2ME-06	TCGA-EE-A2ME	1	HIGH
76	skcm_tcga_pan_can_atlas_2018	TCGA-EE-A2M6-06	TCGA-EE-A2M6	1	LOW
77	skcm_tcga_pan_can_atlas_2018	TCGA-EE-A2M5-06	TCGA-EE-A2M5	1	LOW
78	skcm_tcga_pan_can_atlas_2018	TCGA-EE-A2GT-06	TCGA-EE-A2GT	1	HIGH
79	skcm_tcga_pan_can_atlas_2018	TCGA-EE-A2GS-06	TCGA-EE-A2GS	1	LOW
80	skcm_tcga_pan_can_atlas_2018	TCGA-EE-A2GO-06	TCGA-EE-A2GO	1	LOW
81	skcm_tcga_pan_can_atlas_2018	TCGA-EE-A2GL-06	TCGA-EE-A2GL	1	HIGH
82	skcm_tcga_pan_can_atlas_2018	TCGA-EE-A2GK-06	TCGA-EE-A2GK	1	HIGH
83	skcm_tcga_pan_can_atlas_2018	TCGA-EE-A2GD-06	TCGA-EE-A2GD	1	LOW
84	skcm_tcga_pan_can_atlas_2018	TCGA-EE-A2A6-06	TCGA-EE-A2A6	1	LOW
85	skcm_tcga_pan_can_atlas_2018	TCGA-EE-A2A1-06	TCGA-EE-A2A1	1	HIGH
86	skcm_tcga_pan_can_atlas_2018	TCGA-EE-A2A0-06	TCGA-EE-A2A0	1	HIGH
87	skcm_tcga_pan_can_atlas_2018	TCGA-EE-A29S-06	TCGA-EE-A29S	1	HIGH
88	skcm_tcga_pan_can_atlas_2018	TCGA-EE-A29Q-06	TCGA-EE-A29Q	1	HIGH
89	skcm_tcga_pan_can_atlas_2018	TCGA-EE-A29M-06	TCGA-EE-A29M	1	HIGH
90	skcm_tcga_pan_can_atlas_2018	TCGA-EE-A29L-06	TCGA-EE-A29L	1	HIGH
91	skcm_tcga_pan_can_atlas_2018	TCGA-EE-A29G-06	TCGA-EE-A29G	1	HIGH
92	skcm_tcga_pan_can_atlas_2018	TCGA-EE-A29E-06	TCGA-EE-A29E	1	LOW
93	skcm_tcga_pan_can_atlas_2018	TCGA-EE-A20C-06	TCGA-EE-A20C	1	LOW
94	skcm_tcga_pan_can_atlas_2018	TCGA-EE-A183-06	TCGA-EE-A183	1	HIGH
95	skcm_tcga_pan_can_atlas_2018	TCGA-EE-A181-06	TCGA-EE-A181	1	LOW
96	skcm_tcga_pan_can_atlas_2018	TCGA-EE-A180-06	TCGA-EE-A180	1	LOW
97	skcm_tcga_pan_can_atlas_2018	TCGA-EE-A17Z-06	TCGA-EE-A17Z	1	HIGH
98	skcm_tcga_pan_can_atlas_2018	TCGA-EE-A17Y-06	TCGA-EE-A17Y	1	LOW
99	skcm_tcga_pan_can_atlas_2018	TCGA-EB-A6QY-01	TCGA-EB-A6QY	1	HIGH
100	skcm_tcga_pan_can_atlas_2018	TCGA-EB-A6L9-06	TCGA-EB-A6L9	1	HIGH
101	skcm_tcga_pan_can_atlas_2018	TCGA-EB-A5VV-06	TCGA-EB-A5VV	1	HIGH
102	skcm_tcga_pan_can_atlas_2018	TCGA-EB-A5VU-01	TCGA-EB-A5VU	1	HIGH
103	skcm_tcga_pan_can_atlas_2018	TCGA-EB-A5SF-01	TCGA-EB-A5SF	1	HIGH
104	skcm_tcga_pan_can_atlas_2018	TCGA-EB-A5SE-01	TCGA-EB-A5SE	1	LOW
105	skcm_tcga_pan_can_atlas_2018	TCGA-EB-A57M-01	TCGA-EB-A57M	1	HIGH
106	skcm_tcga_pan_can_atlas_2018	TCGA-EB-A4XL-01	TCGA-EB-A4XL	1	HIGH
107	skcm_tcga_pan_can_atlas_2018	TCGA-EB-A4OZ-01	TCGA-EB-A4OZ	1	HIGH
108	skcm_tcga_pan_can_atlas_2018	TCGA-EB-A4OY-01	TCGA-EB-A4OY	1	HIGH
109	skcm_tcga_pan_can_atlas_2018	TCGA-EB-A4IQ-01	TCGA-EB-A4IQ	1	HIGH
110	skcm_tcga_pan_can_atlas_2018	TCGA-EB-A44R-06	TCGA-EB-A44R	1	LOW
111	skcm_tcga_pan_can_atlas_2018	TCGA-EB-A44Q-06	TCGA-EB-A44Q	1	LOW
112	skcm_tcga_pan_can_atlas_2018	TCGA-EB-A44N-01	TCGA-EB-A44N	1	HIGH
113	skcm_tcga_pan_can_atlas_2018	TCGA-EB-A430-01	TCGA-EB-A430	1	HIGH
114	skcm_tcga_pan_can_atlas_2018	TCGA-EB-A42Y-01	TCGA-EB-A42Y	1	LOW
115	skcm_tcga_pan_can_atlas_2018	TCGA-EB-A3XE-01	TCGA-EB-A3XE	1	HIGH
116	skcm_tcga_pan_can_atlas_2018	TCGA-EB-A3XD-01	TCGA-EB-A3XD	1	HIGH
117	skcm_tcga_pan_can_atlas_2018	TCGA-EB-A3HV-01	TCGA-EB-A3HV	1	HIGH
118	skcm_tcga_pan_can_atlas_2018	TCGA-EB-A299-01	TCGA-EB-A299	1	HIGH
119	skcm_tcga_pan_can_atlas_2018	TCGA-EB-A1NK-01	TCGA-EB-A1NK	1	HIGH
120	skcm_tcga_pan_can_atlas_2018	TCGA-DA-A95Z-06	TCGA-DA-A95Z	1	LOW
121	skcm_tcga_pan_can_atlas_2018	TCGA-DA-A95W-06	TCGA-DA-A95W	1	LOW
122	skcm_tcga_pan_can_atlas_2018	TCGA-DA-A95V-06	TCGA-DA-A95V	1	HIGH
123	skcm_tcga_pan_can_atlas_2018	TCGA-DA-A3F5-06	TCGA-DA-A3F5	1	LOW
124	skcm_tcga_pan_can_atlas_2018	TCGA-DA-A3F3-06	TCGA-DA-A3F3	1	LOW
125	skcm_tcga_pan_can_atlas_2018	TCGA-DA-A3F2-06	TCGA-DA-A3F2	1	HIGH
126	skcm_tcga_pan_can_atlas_2018	TCGA-DA-A1IB-06	TCGA-DA-A1IB	1	HIGH
127	skcm_tcga_pan_can_atlas_2018	TCGA-DA-A1I7-06	TCGA-DA-A1I7	1	LOW
128	skcm_tcga_pan_can_atlas_2018	TCGA-DA-A1I2-06	TCGA-DA-A1I2	1	LOW
129	skcm_tcga_pan_can_atlas_2018	TCGA-DA-A1I0-06	TCGA-DA-A1I0	1	HIGH
130	skcm_tcga_pan_can_atlas_2018	TCGA-DA-A1HW-06	TCGA-DA-A1HW	1	LOW
131	skcm_tcga_pan_can_atlas_2018	TCGA-D9-A6EG-06	TCGA-D9-A6EG	1	LOW
132	skcm_tcga_pan_can_atlas_2018	TCGA-D9-A6E9-06	TCGA-D9-A6E9	1	LOW
133	skcm_tcga_pan_can_atlas_2018	TCGA-D9-A4Z3-01	TCGA-D9-A4Z3	1	LOW
134	skcm_tcga_pan_can_atlas_2018	TCGA-D9-A3Z4-01	TCGA-D9-A3Z4	1	LOW
135	skcm_tcga_pan_can_atlas_2018	TCGA-D9-A3Z1-06	TCGA-D9-A3Z1	1	LOW
136	skcm_tcga_pan_can_atlas_2018	TCGA-D9-A148-06	TCGA-D9-A148	1	HIGH
137	skcm_tcga_pan_can_atlas_2018	TCGA-D3-A8GV-06	TCGA-D3-A8GV	1	LOW
138	skcm_tcga_pan_can_atlas_2018	TCGA-D3-A8GS-06	TCGA-D3-A8GS	1	LOW
139	skcm_tcga_pan_can_atlas_2018	TCGA-D3-A8GR-06	TCGA-D3-A8GR	1	HIGH
140	skcm_tcga_pan_can_atlas_2018	TCGA-D3-A8GQ-06	TCGA-D3-A8GQ	1	LOW
141	skcm_tcga_pan_can_atlas_2018	TCGA-D3-A8GP-06	TCGA-D3-A8GP	1	LOW
142	skcm_tcga_pan_can_atlas_2018	TCGA-D3-A8GL-06	TCGA-D3-A8GL	1	LOW
143	skcm_tcga_pan_can_atlas_2018	TCGA-D3-A8GJ-06	TCGA-D3-A8GJ	1	LOW
144	skcm_tcga_pan_can_atlas_2018	TCGA-D3-A8GB-06	TCGA-D3-A8GB	1	HIGH
145	skcm_tcga_pan_can_atlas_2018	TCGA-D3-A5GR-06	TCGA-D3-A5GR	1	HIGH
146	skcm_tcga_pan_can_atlas_2018	TCGA-D3-A5GL-06	TCGA-D3-A5GL	1	LOW
147	skcm_tcga_pan_can_atlas_2018	TCGA-D3-A51T-06	TCGA-D3-A51T	1	LOW
148	skcm_tcga_pan_can_atlas_2018	TCGA-D3-A51H-06	TCGA-D3-A51H	1	HIGH
149	skcm_tcga_pan_can_atlas_2018	TCGA-D3-A51G-06	TCGA-D3-A51G	1	LOW
150	skcm_tcga_pan_can_atlas_2018	TCGA-D3-A51E-06	TCGA-D3-A51E	1	LOW
151	skcm_tcga_pan_can_atlas_2018	TCGA-D3-A3MV-06	TCGA-D3-A3MV	1	LOW
152	skcm_tcga_pan_can_atlas_2018	TCGA-D3-A3MO-06	TCGA-D3-A3MO	1	LOW
153	skcm_tcga_pan_can_atlas_2018	TCGA-D3-A3ML-06	TCGA-D3-A3ML	1	LOW
154	skcm_tcga_pan_can_atlas_2018	TCGA-D3-A3CF-06	TCGA-D3-A3CF	1	HIGH
155	skcm_tcga_pan_can_atlas_2018	TCGA-D3-A3CC-06	TCGA-D3-A3CC	1	HIGH
156	skcm_tcga_pan_can_atlas_2018	TCGA-D3-A3C7-06	TCGA-D3-A3C7	1	LOW
157	skcm_tcga_pan_can_atlas_2018	TCGA-D3-A3BZ-06	TCGA-D3-A3BZ	1	HIGH
158	skcm_tcga_pan_can_atlas_2018	TCGA-D3-A2JO-06	TCGA-D3-A2JO	1	LOW
159	skcm_tcga_pan_can_atlas_2018	TCGA-D3-A2JK-06	TCGA-D3-A2JK	1	HIGH
160	skcm_tcga_pan_can_atlas_2018	TCGA-D3-A2JG-06	TCGA-D3-A2JG	1	LOW
161	skcm_tcga_pan_can_atlas_2018	TCGA-D3-A2JF-06	TCGA-D3-A2JF	1	LOW
162	skcm_tcga_pan_can_atlas_2018	TCGA-D3-A2JE-06	TCGA-D3-A2JE	1	LOW
163	skcm_tcga_pan_can_atlas_2018	TCGA-D3-A2JD-06	TCGA-D3-A2JD	1	HIGH
164	skcm_tcga_pan_can_atlas_2018	TCGA-D3-A2JC-06	TCGA-D3-A2JC	1	LOW
165	skcm_tcga_pan_can_atlas_2018	TCGA-D3-A2JB-06	TCGA-D3-A2JB	1	HIGH
166	skcm_tcga_pan_can_atlas_2018	TCGA-D3-A2J8-06	TCGA-D3-A2J8	1	HIGH
167	skcm_tcga_pan_can_atlas_2018	TCGA-D3-A1QA-06	TCGA-D3-A1QA	1	LOW
168	skcm_tcga_pan_can_atlas_2018	TCGA-D3-A1Q9-06	TCGA-D3-A1Q9	1	LOW
169	skcm_tcga_pan_can_atlas_2018	TCGA-D3-A1Q6-06	TCGA-D3-A1Q6	1	LOW
170	skcm_tcga_pan_can_atlas_2018	TCGA-D3-A1Q4-06	TCGA-D3-A1Q4	1	HIGH
171	skcm_tcga_pan_can_atlas_2018	TCGA-D3-A1Q3-06	TCGA-D3-A1Q3	1	HIGH
172	skcm_tcga_pan_can_atlas_2018	TCGA-BF-AAP0-06	TCGA-BF-AAP0	1	HIGH
173	skcm_tcga_pan_can_atlas_2018	TCGA-BF-A5EP-01	TCGA-BF-A5EP	1	HIGH
174	skcm_tcga_pan_can_atlas_2018	TCGA-BF-A3DM-01	TCGA-BF-A3DM	1	LOW
175	skcm_tcga_pan_can_atlas_2018	TCGA-BF-A3DL-01	TCGA-BF-A3DL	1	LOW
176	skcm_tcga_pan_can_atlas_2018	TCGA-BF-A3DJ-01	TCGA-BF-A3DJ	1	HIGH
177	skcm_tcga_pan_can_atlas_2018	TCGA-BF-A1PX-01	TCGA-BF-A1PX	1	HIGH
178	skcm_tcga_pan_can_atlas_2018	TCGA-BF-A1PV-01	TCGA-BF-A1PV	1	LOW
179	skcm_tcga_pan_can_atlas_2018	TCGA-3N-A9WD-06	TCGA-3N-A9WD	1	HIGH
180	skcm_tcga_pan_can_atlas_2018	TCGA-3N-A9WC-06	TCGA-3N-A9WC	1	LOW
181	skcm_tcga_pan_can_atlas_2018	TCGA-3N-A9WB-06	TCGA-3N-A9WB	1	LOW
182	skcm_tcga_pan_can_atlas_2018	TCGA-YG-AA3P-06	TCGA-YG-AA3P	1	LOW
183	skcm_tcga_pan_can_atlas_2018	TCGA-YG-AA3O-06	TCGA-YG-AA3O	1	LOW
184	skcm_tcga_pan_can_atlas_2018	TCGA-YD-A9TB-06	TCGA-YD-A9TB	1	HIGH
185	skcm_tcga_pan_can_atlas_2018	TCGA-YD-A89C-06	TCGA-YD-A89C	1	LOW
186	skcm_tcga_pan_can_atlas_2018	TCGA-WE-AAA3-06	TCGA-WE-AAA3	1	HIGH
187	skcm_tcga_pan_can_atlas_2018	TCGA-WE-A8ZY-06	TCGA-WE-A8ZY	1	HIGH
188	skcm_tcga_pan_can_atlas_2018	TCGA-WE-A8ZT-06	TCGA-WE-A8ZT	1	LOW
189	skcm_tcga_pan_can_atlas_2018	TCGA-WE-A8ZQ-06	TCGA-WE-A8ZQ	0	no alteration
190	skcm_tcga_pan_can_atlas_2018	TCGA-WE-A8ZM-06	TCGA-WE-A8ZM	0	no alteration
191	skcm_tcga_pan_can_atlas_2018	TCGA-WE-A8K5-06	TCGA-WE-A8K5	0	no alteration
192	skcm_tcga_pan_can_atlas_2018	TCGA-WE-A8K1-06	TCGA-WE-A8K1	0	no alteration
193	skcm_tcga_pan_can_atlas_2018	TCGA-W3-AA1W-06	TCGA-W3-AA1W	0	no alteration
194	skcm_tcga_pan_can_atlas_2018	TCGA-W3-AA1R-06	TCGA-W3-AA1R	0	no alteration
195	skcm_tcga_pan_can_atlas_2018	TCGA-W3-AA1Q-06	TCGA-W3-AA1Q	0	no alteration
196	skcm_tcga_pan_can_atlas_2018	TCGA-W3-AA1O-06	TCGA-W3-AA1O	0	no alteration
197	skcm_tcga_pan_can_atlas_2018	TCGA-W3-A828-06	TCGA-W3-A828	0	no alteration
198	skcm_tcga_pan_can_atlas_2018	TCGA-W3-A825-06	TCGA-W3-A825	0	no alteration
199	skcm_tcga_pan_can_atlas_2018	TCGA-W3-A824-06	TCGA-W3-A824	0	no alteration
200	skcm_tcga_pan_can_atlas_2018	TCGA-RP-A6K9-06	TCGA-RP-A6K9	0	no alteration
201	skcm_tcga_pan_can_atlas_2018	TCGA-RP-A695-06	TCGA-RP-A695	0	no alteration
202	skcm_tcga_pan_can_atlas_2018	TCGA-RP-A694-06	TCGA-RP-A694	0	no alteration
203	skcm_tcga_pan_can_atlas_2018	TCGA-QB-A6FS-06	TCGA-QB-A6FS	0	no alteration
204	skcm_tcga_pan_can_atlas_2018	TCGA-OD-A75X-06	TCGA-OD-A75X	0	no alteration
205	skcm_tcga_pan_can_atlas_2018	TCGA-LH-A9QB-06	TCGA-LH-A9QB	0	no alteration
206	skcm_tcga_pan_can_atlas_2018	TCGA-HR-A2OH-06	TCGA-HR-A2OH	0	no alteration
207	skcm_tcga_pan_can_atlas_2018	TCGA-HR-A2OH-01	TCGA-HR-A2OH	0	not profiled
208	skcm_tcga_pan_can_atlas_2018	TCGA-HR-A2OG-01	TCGA-HR-A2OG	0	not profiled
209	skcm_tcga_pan_can_atlas_2018	TCGA-HR-A2OG-06	TCGA-HR-A2OG	0	no alteration
210	skcm_tcga_pan_can_atlas_2018	TCGA-GN-A8LL-06	TCGA-GN-A8LL	0	no alteration
211	skcm_tcga_pan_can_atlas_2018	TCGA-GN-A8LK-06	TCGA-GN-A8LK	0	no alteration
212	skcm_tcga_pan_can_atlas_2018	TCGA-GN-A4U9-06	TCGA-GN-A4U9	0	no alteration
213	skcm_tcga_pan_can_atlas_2018	TCGA-GN-A4U8-06	TCGA-GN-A4U8	0	no alteration
214	skcm_tcga_pan_can_atlas_2018	TCGA-GN-A4U7-06	TCGA-GN-A4U7	0	no alteration
215	skcm_tcga_pan_can_atlas_2018	TCGA-GN-A4U4-06	TCGA-GN-A4U4	0	no alteration
216	skcm_tcga_pan_can_atlas_2018	TCGA-GN-A4U3-06	TCGA-GN-A4U3	0	no alteration
217	skcm_tcga_pan_can_atlas_2018	TCGA-GN-A26A-06	TCGA-GN-A26A	0	no alteration
218	skcm_tcga_pan_can_atlas_2018	TCGA-GN-A269-01	TCGA-GN-A269	0	not profiled
219	skcm_tcga_pan_can_atlas_2018	TCGA-GN-A267-06	TCGA-GN-A267	0	no alteration
220	skcm_tcga_pan_can_atlas_2018	TCGA-GN-A266-06	TCGA-GN-A266	0	no alteration
221	skcm_tcga_pan_can_atlas_2018	TCGA-GN-A264-06	TCGA-GN-A264	0	no alteration
222	skcm_tcga_pan_can_atlas_2018	TCGA-GN-A263-01	TCGA-GN-A263	0	no alteration
223	skcm_tcga_pan_can_atlas_2018	TCGA-GF-A6C9-06	TCGA-GF-A6C9	0	no alteration
224	skcm_tcga_pan_can_atlas_2018	TCGA-GF-A6C8-06	TCGA-GF-A6C8	0	no alteration
225	skcm_tcga_pan_can_atlas_2018	TCGA-FW-A5DY-06	TCGA-FW-A5DY	0	no alteration
226	skcm_tcga_pan_can_atlas_2018	TCGA-FW-A5DX-01	TCGA-FW-A5DX	0	no alteration
227	skcm_tcga_pan_can_atlas_2018	TCGA-FW-A3R5-06	TCGA-FW-A3R5	0	no alteration
228	skcm_tcga_pan_can_atlas_2018	TCGA-FW-A3I3-06	TCGA-FW-A3I3	0	no alteration
229	skcm_tcga_pan_can_atlas_2018	TCGA-FS-A4FD-06	TCGA-FS-A4FD	0	no alteration
230	skcm_tcga_pan_can_atlas_2018	TCGA-FS-A4FC-06	TCGA-FS-A4FC	0	no alteration
231	skcm_tcga_pan_can_atlas_2018	TCGA-FS-A4F5-06	TCGA-FS-A4F5	0	no alteration
232	skcm_tcga_pan_can_atlas_2018	TCGA-FS-A4F4-06	TCGA-FS-A4F4	0	no alteration
233	skcm_tcga_pan_can_atlas_2018	TCGA-FS-A4F2-06	TCGA-FS-A4F2	0	no alteration
234	skcm_tcga_pan_can_atlas_2018	TCGA-FS-A4F0-06	TCGA-FS-A4F0	0	no alteration
235	skcm_tcga_pan_can_atlas_2018	TCGA-FS-A1ZY-06	TCGA-FS-A1ZY	0	no alteration
236	skcm_tcga_pan_can_atlas_2018	TCGA-FS-A1ZT-06	TCGA-FS-A1ZT	0	no alteration
237	skcm_tcga_pan_can_atlas_2018	TCGA-FS-A1ZS-06	TCGA-FS-A1ZS	0	no alteration
238	skcm_tcga_pan_can_atlas_2018	TCGA-FS-A1ZQ-06	TCGA-FS-A1ZQ	0	no alteration
239	skcm_tcga_pan_can_atlas_2018	TCGA-FS-A1ZM-06	TCGA-FS-A1ZM	0	no alteration
240	skcm_tcga_pan_can_atlas_2018	TCGA-FS-A1ZK-06	TCGA-FS-A1ZK	0	no alteration
241	skcm_tcga_pan_can_atlas_2018	TCGA-FS-A1ZH-06	TCGA-FS-A1ZH	0	no alteration
242	skcm_tcga_pan_can_atlas_2018	TCGA-FS-A1ZG-06	TCGA-FS-A1ZG	0	no alteration
243	skcm_tcga_pan_can_atlas_2018	TCGA-FS-A1ZE-06	TCGA-FS-A1ZE	0	no alteration
244	skcm_tcga_pan_can_atlas_2018	TCGA-FS-A1ZD-06	TCGA-FS-A1ZD	0	no alteration
245	skcm_tcga_pan_can_atlas_2018	TCGA-FS-A1ZA-06	TCGA-FS-A1ZA	0	no alteration
246	skcm_tcga_pan_can_atlas_2018	TCGA-FS-A1Z3-06	TCGA-FS-A1Z3	0	no alteration
247	skcm_tcga_pan_can_atlas_2018	TCGA-FS-A1YY-06	TCGA-FS-A1YY	0	no alteration
248	skcm_tcga_pan_can_atlas_2018	TCGA-FS-A1YW-06	TCGA-FS-A1YW	0	no alteration
249	skcm_tcga_pan_can_atlas_2018	TCGA-FR-A8YC-06	TCGA-FR-A8YC	0	no alteration
250	skcm_tcga_pan_can_atlas_2018	TCGA-FR-A729-06	TCGA-FR-A729	0	no alteration
251	skcm_tcga_pan_can_atlas_2018	TCGA-FR-A726-01	TCGA-FR-A726	0	no alteration
252	skcm_tcga_pan_can_atlas_2018	TCGA-FR-A44A-06	TCGA-FR-A44A	0	no alteration
253	skcm_tcga_pan_can_atlas_2018	TCGA-FR-A3YO-06	TCGA-FR-A3YO	0	no alteration
254	skcm_tcga_pan_can_atlas_2018	TCGA-FR-A3YN-06	TCGA-FR-A3YN	0	no alteration
255	skcm_tcga_pan_can_atlas_2018	TCGA-FR-A3R1-01	TCGA-FR-A3R1	0	no alteration
256	skcm_tcga_pan_can_atlas_2018	TCGA-FR-A2OS-01	TCGA-FR-A2OS	0	no alteration
257	skcm_tcga_pan_can_atlas_2018	TCGA-ER-A42L-06	TCGA-ER-A42L	0	no alteration
258	skcm_tcga_pan_can_atlas_2018	TCGA-ER-A42H-01	TCGA-ER-A42H	0	no alteration
259	skcm_tcga_pan_can_atlas_2018	TCGA-ER-A3PL-06	TCGA-ER-A3PL	0	no alteration
260	skcm_tcga_pan_can_atlas_2018	TCGA-ER-A3ET-06	TCGA-ER-A3ET	0	no alteration
261	skcm_tcga_pan_can_atlas_2018	TCGA-ER-A3ES-06	TCGA-ER-A3ES	0	no alteration
262	skcm_tcga_pan_can_atlas_2018	TCGA-ER-A2NH-06	TCGA-ER-A2NH	0	no alteration
263	skcm_tcga_pan_can_atlas_2018	TCGA-ER-A2NG-06	TCGA-ER-A2NG	0	no alteration
264	skcm_tcga_pan_can_atlas_2018	TCGA-ER-A2NF-01	TCGA-ER-A2NF	0	no alteration
265	skcm_tcga_pan_can_atlas_2018	TCGA-ER-A2NF-06	TCGA-ER-A2NF	0	no alteration
266	skcm_tcga_pan_can_atlas_2018	TCGA-ER-A2NE-06	TCGA-ER-A2NE	0	no alteration
267	skcm_tcga_pan_can_atlas_2018	TCGA-ER-A2NC-06	TCGA-ER-A2NC	0	no alteration
268	skcm_tcga_pan_can_atlas_2018	TCGA-ER-A19W-06	TCGA-ER-A19W	0	no alteration
269	skcm_tcga_pan_can_atlas_2018	TCGA-ER-A19T-01	TCGA-ER-A19T	0	no alteration
270	skcm_tcga_pan_can_atlas_2018	TCGA-ER-A19S-06	TCGA-ER-A19S	0	no alteration
271	skcm_tcga_pan_can_atlas_2018	TCGA-ER-A19Q-06	TCGA-ER-A19Q	0	no alteration
272	skcm_tcga_pan_can_atlas_2018	TCGA-ER-A19O-06	TCGA-ER-A19O	0	no alteration
273	skcm_tcga_pan_can_atlas_2018	TCGA-ER-A19N-06	TCGA-ER-A19N	0	no alteration
274	skcm_tcga_pan_can_atlas_2018	TCGA-ER-A19L-06	TCGA-ER-A19L	0	no alteration
275	skcm_tcga_pan_can_atlas_2018	TCGA-ER-A19K-01	TCGA-ER-A19K	0	no alteration
276	skcm_tcga_pan_can_atlas_2018	TCGA-ER-A19J-06	TCGA-ER-A19J	0	no alteration
277	skcm_tcga_pan_can_atlas_2018	TCGA-ER-A19H-06	TCGA-ER-A19H	0	no alteration
278	skcm_tcga_pan_can_atlas_2018	TCGA-ER-A19G-06	TCGA-ER-A19G	0	no alteration
279	skcm_tcga_pan_can_atlas_2018	TCGA-ER-A19F-06	TCGA-ER-A19F	0	no alteration
280	skcm_tcga_pan_can_atlas_2018	TCGA-ER-A19D-06	TCGA-ER-A19D	0	no alteration
281	skcm_tcga_pan_can_atlas_2018	TCGA-ER-A19C-06	TCGA-ER-A19C	0	no alteration
282	skcm_tcga_pan_can_atlas_2018	TCGA-ER-A199-06	TCGA-ER-A199	0	no alteration
283	skcm_tcga_pan_can_atlas_2018	TCGA-ER-A197-06	TCGA-ER-A197	0	no alteration
284	skcm_tcga_pan_can_atlas_2018	TCGA-ER-A194-01	TCGA-ER-A194	0	no alteration
285	skcm_tcga_pan_can_atlas_2018	TCGA-EE-A3JI-06	TCGA-EE-A3JI	0	no alteration
286	skcm_tcga_pan_can_atlas_2018	TCGA-EE-A3JD-06	TCGA-EE-A3JD	0	no alteration
287	skcm_tcga_pan_can_atlas_2018	TCGA-EE-A3JA-06	TCGA-EE-A3JA	0	no alteration
288	skcm_tcga_pan_can_atlas_2018	TCGA-EE-A3J7-06	TCGA-EE-A3J7	0	no alteration
289	skcm_tcga_pan_can_atlas_2018	TCGA-EE-A3J5-06	TCGA-EE-A3J5	0	no alteration
290	skcm_tcga_pan_can_atlas_2018	TCGA-EE-A3J4-06	TCGA-EE-A3J4	0	no alteration
291	skcm_tcga_pan_can_atlas_2018	TCGA-EE-A3J3-06	TCGA-EE-A3J3	0	no alteration
292	skcm_tcga_pan_can_atlas_2018	TCGA-EE-A3AH-06	TCGA-EE-A3AH	0	no alteration
293	skcm_tcga_pan_can_atlas_2018	TCGA-EE-A3AF-06	TCGA-EE-A3AF	0	no alteration
294	skcm_tcga_pan_can_atlas_2018	TCGA-EE-A3AE-06	TCGA-EE-A3AE	0	no alteration
295	skcm_tcga_pan_can_atlas_2018	TCGA-EE-A3AD-06	TCGA-EE-A3AD	0	no alteration
296	skcm_tcga_pan_can_atlas_2018	TCGA-EE-A3AC-06	TCGA-EE-A3AC	0	no alteration
297	skcm_tcga_pan_can_atlas_2018	TCGA-EE-A3AB-06	TCGA-EE-A3AB	0	no alteration
298	skcm_tcga_pan_can_atlas_2018	TCGA-EE-A3AA-06	TCGA-EE-A3AA	0	no alteration
299	skcm_tcga_pan_can_atlas_2018	TCGA-EE-A2MU-06	TCGA-EE-A2MU	0	no alteration
300	skcm_tcga_pan_can_atlas_2018	TCGA-EE-A2MS-06	TCGA-EE-A2MS	0	no alteration
301	skcm_tcga_pan_can_atlas_2018	TCGA-EE-A2MQ-06	TCGA-EE-A2MQ	0	no alteration
302	skcm_tcga_pan_can_atlas_2018	TCGA-EE-A2MP-06	TCGA-EE-A2MP	0	no alteration
303	skcm_tcga_pan_can_atlas_2018	TCGA-EE-A2MN-06	TCGA-EE-A2MN	0	no alteration
304	skcm_tcga_pan_can_atlas_2018	TCGA-EE-A2MK-06	TCGA-EE-A2MK	0	no alteration
305	skcm_tcga_pan_can_atlas_2018	TCGA-EE-A2MH-06	TCGA-EE-A2MH	0	no alteration
306	skcm_tcga_pan_can_atlas_2018	TCGA-EE-A2MF-06	TCGA-EE-A2MF	0	no alteration
307	skcm_tcga_pan_can_atlas_2018	TCGA-EE-A2MD-06	TCGA-EE-A2MD	0	no alteration
308	skcm_tcga_pan_can_atlas_2018	TCGA-EE-A2MC-06	TCGA-EE-A2MC	0	no alteration
309	skcm_tcga_pan_can_atlas_2018	TCGA-EE-A2M8-06	TCGA-EE-A2M8	0	no alteration
310	skcm_tcga_pan_can_atlas_2018	TCGA-EE-A2M7-06	TCGA-EE-A2M7	0	no alteration
311	skcm_tcga_pan_can_atlas_2018	TCGA-EE-A2GU-06	TCGA-EE-A2GU	0	no alteration
312	skcm_tcga_pan_can_atlas_2018	TCGA-EE-A2GR-06	TCGA-EE-A2GR	0	no alteration
313	skcm_tcga_pan_can_atlas_2018	TCGA-EE-A2GP-06	TCGA-EE-A2GP	0	no alteration
314	skcm_tcga_pan_can_atlas_2018	TCGA-EE-A2GN-06	TCGA-EE-A2GN	0	no alteration
315	skcm_tcga_pan_can_atlas_2018	TCGA-EE-A2GM-06	TCGA-EE-A2GM	0	no alteration
316	skcm_tcga_pan_can_atlas_2018	TCGA-EE-A2GJ-06	TCGA-EE-A2GJ	0	no alteration
317	skcm_tcga_pan_can_atlas_2018	TCGA-EE-A2GI-06	TCGA-EE-A2GI	0	no alteration
318	skcm_tcga_pan_can_atlas_2018	TCGA-EE-A2GH-06	TCGA-EE-A2GH	0	no alteration
319	skcm_tcga_pan_can_atlas_2018	TCGA-EE-A2GE-06	TCGA-EE-A2GE	0	no alteration
320	skcm_tcga_pan_can_atlas_2018	TCGA-EE-A2GC-06	TCGA-EE-A2GC	0	no alteration
321	skcm_tcga_pan_can_atlas_2018	TCGA-EE-A2GB-06	TCGA-EE-A2GB	0	no alteration
322	skcm_tcga_pan_can_atlas_2018	TCGA-EE-A2A5-06	TCGA-EE-A2A5	0	no alteration
323	skcm_tcga_pan_can_atlas_2018	TCGA-EE-A2A2-06	TCGA-EE-A2A2	0	no alteration
324	skcm_tcga_pan_can_atlas_2018	TCGA-EE-A29X-06	TCGA-EE-A29X	0	no alteration
325	skcm_tcga_pan_can_atlas_2018	TCGA-EE-A29W-06	TCGA-EE-A29W	0	no alteration
326	skcm_tcga_pan_can_atlas_2018	TCGA-EE-A29V-06	TCGA-EE-A29V	0	no alteration
327	skcm_tcga_pan_can_atlas_2018	TCGA-EE-A29T-06	TCGA-EE-A29T	0	no alteration
328	skcm_tcga_pan_can_atlas_2018	TCGA-EE-A29R-06	TCGA-EE-A29R	0	no alteration
329	skcm_tcga_pan_can_atlas_2018	TCGA-EE-A29P-06	TCGA-EE-A29P	0	no alteration
330	skcm_tcga_pan_can_atlas_2018	TCGA-EE-A29N-06	TCGA-EE-A29N	0	no alteration
331	skcm_tcga_pan_can_atlas_2018	TCGA-EE-A29H-06	TCGA-EE-A29H	0	no alteration
332	skcm_tcga_pan_can_atlas_2018	TCGA-EE-A29D-06	TCGA-EE-A29D	0	no alteration
333	skcm_tcga_pan_can_atlas_2018	TCGA-EE-A29C-06	TCGA-EE-A29C	0	no alteration
334	skcm_tcga_pan_can_atlas_2018	TCGA-EE-A29B-06	TCGA-EE-A29B	0	no alteration
335	skcm_tcga_pan_can_atlas_2018	TCGA-EE-A29A-06	TCGA-EE-A29A	0	no alteration
336	skcm_tcga_pan_can_atlas_2018	TCGA-EE-A20I-06	TCGA-EE-A20I	0	no alteration
337	skcm_tcga_pan_can_atlas_2018	TCGA-EE-A20H-06	TCGA-EE-A20H	0	no alteration
338	skcm_tcga_pan_can_atlas_2018	TCGA-EE-A20F-06	TCGA-EE-A20F	0	no alteration
339	skcm_tcga_pan_can_atlas_2018	TCGA-EE-A20B-06	TCGA-EE-A20B	0	no alteration
340	skcm_tcga_pan_can_atlas_2018	TCGA-EE-A185-06	TCGA-EE-A185	0	no alteration
341	skcm_tcga_pan_can_atlas_2018	TCGA-EE-A184-06	TCGA-EE-A184	0	no alteration
342	skcm_tcga_pan_can_atlas_2018	TCGA-EE-A182-06	TCGA-EE-A182	0	no alteration
343	skcm_tcga_pan_can_atlas_2018	TCGA-EE-A17X-06	TCGA-EE-A17X	0	no alteration
344	skcm_tcga_pan_can_atlas_2018	TCGA-EB-A6R0-01	TCGA-EB-A6R0	0	no alteration
345	skcm_tcga_pan_can_atlas_2018	TCGA-EB-A6QZ-01	TCGA-EB-A6QZ	0	no alteration
346	skcm_tcga_pan_can_atlas_2018	TCGA-EB-A5UN-06	TCGA-EB-A5UN	0	no alteration
347	skcm_tcga_pan_can_atlas_2018	TCGA-EB-A5UM-01	TCGA-EB-A5UM	0	no alteration
348	skcm_tcga_pan_can_atlas_2018	TCGA-EB-A5UL-06	TCGA-EB-A5UL	0	no alteration
349	skcm_tcga_pan_can_atlas_2018	TCGA-EB-A5SH-06	TCGA-EB-A5SH	0	no alteration
350	skcm_tcga_pan_can_atlas_2018	TCGA-EB-A5SG-06	TCGA-EB-A5SG	0	no alteration
351	skcm_tcga_pan_can_atlas_2018	TCGA-EB-A5KH-06	TCGA-EB-A5KH	0	no alteration
352	skcm_tcga_pan_can_atlas_2018	TCGA-EB-A5FP-01	TCGA-EB-A5FP	0	no alteration
353	skcm_tcga_pan_can_atlas_2018	TCGA-EB-A553-01	TCGA-EB-A553	0	no alteration
354	skcm_tcga_pan_can_atlas_2018	TCGA-EB-A551-01	TCGA-EB-A551	0	no alteration
355	skcm_tcga_pan_can_atlas_2018	TCGA-EB-A4P0-01	TCGA-EB-A4P0	0	no alteration
356	skcm_tcga_pan_can_atlas_2018	TCGA-EB-A4IS-01	TCGA-EB-A4IS	0	no alteration
357	skcm_tcga_pan_can_atlas_2018	TCGA-EB-A44P-01	TCGA-EB-A44P	0	no alteration
358	skcm_tcga_pan_can_atlas_2018	TCGA-EB-A44O-01	TCGA-EB-A44O	0	no alteration
359	skcm_tcga_pan_can_atlas_2018	TCGA-EB-A431-01	TCGA-EB-A431	0	no alteration
360	skcm_tcga_pan_can_atlas_2018	TCGA-EB-A42Z-01	TCGA-EB-A42Z	0	no alteration
361	skcm_tcga_pan_can_atlas_2018	TCGA-EB-A41B-01	TCGA-EB-A41B	0	no alteration
362	skcm_tcga_pan_can_atlas_2018	TCGA-EB-A41A-01	TCGA-EB-A41A	0	no alteration
363	skcm_tcga_pan_can_atlas_2018	TCGA-EB-A3Y7-01	TCGA-EB-A3Y7	0	no alteration
364	skcm_tcga_pan_can_atlas_2018	TCGA-EB-A3Y6-01	TCGA-EB-A3Y6	0	no alteration
365	skcm_tcga_pan_can_atlas_2018	TCGA-EB-A3XF-01	TCGA-EB-A3XF	0	no alteration
366	skcm_tcga_pan_can_atlas_2018	TCGA-EB-A3XC-01	TCGA-EB-A3XC	0	no alteration
367	skcm_tcga_pan_can_atlas_2018	TCGA-EB-A3XB-01	TCGA-EB-A3XB	0	no alteration
368	skcm_tcga_pan_can_atlas_2018	TCGA-EB-A24D-01	TCGA-EB-A24D	0	no alteration
369	skcm_tcga_pan_can_atlas_2018	TCGA-EB-A24C-01	TCGA-EB-A24C	0	no alteration
370	skcm_tcga_pan_can_atlas_2018	TCGA-DA-A95Y-06	TCGA-DA-A95Y	0	no alteration
371	skcm_tcga_pan_can_atlas_2018	TCGA-DA-A95X-06	TCGA-DA-A95X	0	no alteration
372	skcm_tcga_pan_can_atlas_2018	TCGA-DA-A3F8-06	TCGA-DA-A3F8	0	no alteration
373	skcm_tcga_pan_can_atlas_2018	TCGA-DA-A1IC-06	TCGA-DA-A1IC	0	no alteration
374	skcm_tcga_pan_can_atlas_2018	TCGA-DA-A1IA-06	TCGA-DA-A1IA	0	no alteration
375	skcm_tcga_pan_can_atlas_2018	TCGA-DA-A1I8-06	TCGA-DA-A1I8	0	no alteration
376	skcm_tcga_pan_can_atlas_2018	TCGA-DA-A1I5-06	TCGA-DA-A1I5	0	no alteration
377	skcm_tcga_pan_can_atlas_2018	TCGA-DA-A1I4-06	TCGA-DA-A1I4	0	no alteration
378	skcm_tcga_pan_can_atlas_2018	TCGA-DA-A1I1-06	TCGA-DA-A1I1	0	no alteration
379	skcm_tcga_pan_can_atlas_2018	TCGA-DA-A1HY-06	TCGA-DA-A1HY	0	no alteration
380	skcm_tcga_pan_can_atlas_2018	TCGA-DA-A1HV-06	TCGA-DA-A1HV	0	no alteration
381	skcm_tcga_pan_can_atlas_2018	TCGA-D9-A6EC-06	TCGA-D9-A6EC	0	no alteration
382	skcm_tcga_pan_can_atlas_2018	TCGA-D9-A6EA-06	TCGA-D9-A6EA	0	no alteration
383	skcm_tcga_pan_can_atlas_2018	TCGA-D9-A4Z6-06	TCGA-D9-A4Z6	0	no alteration
384	skcm_tcga_pan_can_atlas_2018	TCGA-D9-A4Z6-01	TCGA-D9-A4Z6	0	not profiled
385	skcm_tcga_pan_can_atlas_2018	TCGA-D9-A4Z5-01	TCGA-D9-A4Z5	0	no alteration
386	skcm_tcga_pan_can_atlas_2018	TCGA-D9-A4Z2-01	TCGA-D9-A4Z2	0	no alteration
387	skcm_tcga_pan_can_atlas_2018	TCGA-D9-A3Z3-06	TCGA-D9-A3Z3	0	no alteration
388	skcm_tcga_pan_can_atlas_2018	TCGA-D9-A1X3-01	TCGA-D9-A1X3	0	not profiled
389	skcm_tcga_pan_can_atlas_2018	TCGA-D9-A1X3-06	TCGA-D9-A1X3	0	no alteration
390	skcm_tcga_pan_can_atlas_2018	TCGA-D9-A1JX-06	TCGA-D9-A1JX	0	no alteration
391	skcm_tcga_pan_can_atlas_2018	TCGA-D9-A1JW-06	TCGA-D9-A1JW	0	no alteration
392	skcm_tcga_pan_can_atlas_2018	TCGA-D9-A149-06	TCGA-D9-A149	0	no alteration
393	skcm_tcga_pan_can_atlas_2018	TCGA-D3-A8GO-06	TCGA-D3-A8GO	0	no alteration
394	skcm_tcga_pan_can_atlas_2018	TCGA-D3-A8GN-06	TCGA-D3-A8GN	0	no alteration
395	skcm_tcga_pan_can_atlas_2018	TCGA-D3-A8GM-06	TCGA-D3-A8GM	0	no alteration
396	skcm_tcga_pan_can_atlas_2018	TCGA-D3-A8GK-06	TCGA-D3-A8GK	0	no alteration
397	skcm_tcga_pan_can_atlas_2018	TCGA-D3-A8GI-06	TCGA-D3-A8GI	0	no alteration
398	skcm_tcga_pan_can_atlas_2018	TCGA-D3-A8GE-06	TCGA-D3-A8GE	0	no alteration
399	skcm_tcga_pan_can_atlas_2018	TCGA-D3-A8GD-06	TCGA-D3-A8GD	0	no alteration
400	skcm_tcga_pan_can_atlas_2018	TCGA-D3-A8GC-06	TCGA-D3-A8GC	0	no alteration
401	skcm_tcga_pan_can_atlas_2018	TCGA-D3-A5GU-06	TCGA-D3-A5GU	0	no alteration
402	skcm_tcga_pan_can_atlas_2018	TCGA-D3-A5GT-01	TCGA-D3-A5GT	0	no alteration
403	skcm_tcga_pan_can_atlas_2018	TCGA-D3-A5GS-06	TCGA-D3-A5GS	0	no alteration
404	skcm_tcga_pan_can_atlas_2018	TCGA-D3-A5GO-06	TCGA-D3-A5GO	0	no alteration
405	skcm_tcga_pan_can_atlas_2018	TCGA-D3-A5GN-06	TCGA-D3-A5GN	0	no alteration
406	skcm_tcga_pan_can_atlas_2018	TCGA-D3-A51R-06	TCGA-D3-A51R	0	no alteration
407	skcm_tcga_pan_can_atlas_2018	TCGA-D3-A51N-06	TCGA-D3-A51N	0	no alteration
408	skcm_tcga_pan_can_atlas_2018	TCGA-D3-A51K-06	TCGA-D3-A51K	0	no alteration
409	skcm_tcga_pan_can_atlas_2018	TCGA-D3-A51J-06	TCGA-D3-A51J	0	no alteration
410	skcm_tcga_pan_can_atlas_2018	TCGA-D3-A51F-06	TCGA-D3-A51F	0	no alteration
411	skcm_tcga_pan_can_atlas_2018	TCGA-D3-A3MU-06	TCGA-D3-A3MU	0	no alteration
412	skcm_tcga_pan_can_atlas_2018	TCGA-D3-A3MR-06	TCGA-D3-A3MR	0	no alteration
413	skcm_tcga_pan_can_atlas_2018	TCGA-D3-A3CE-06	TCGA-D3-A3CE	0	no alteration
414	skcm_tcga_pan_can_atlas_2018	TCGA-D3-A3CB-06	TCGA-D3-A3CB	0	no alteration
415	skcm_tcga_pan_can_atlas_2018	TCGA-D3-A3C8-06	TCGA-D3-A3C8	0	no alteration
416	skcm_tcga_pan_can_atlas_2018	TCGA-D3-A3C6-06	TCGA-D3-A3C6	0	no alteration
417	skcm_tcga_pan_can_atlas_2018	TCGA-D3-A3C3-06	TCGA-D3-A3C3	0	no alteration
418	skcm_tcga_pan_can_atlas_2018	TCGA-D3-A3C1-06	TCGA-D3-A3C1	0	no alteration
419	skcm_tcga_pan_can_atlas_2018	TCGA-D3-A2JP-06	TCGA-D3-A2JP	0	no alteration
420	skcm_tcga_pan_can_atlas_2018	TCGA-D3-A2JN-06	TCGA-D3-A2JN	0	no alteration
421	skcm_tcga_pan_can_atlas_2018	TCGA-D3-A2JL-06	TCGA-D3-A2JL	0	no alteration
422	skcm_tcga_pan_can_atlas_2018	TCGA-D3-A2JH-06	TCGA-D3-A2JH	0	no alteration
423	skcm_tcga_pan_can_atlas_2018	TCGA-D3-A2JA-06	TCGA-D3-A2JA	0	no alteration
424	skcm_tcga_pan_can_atlas_2018	TCGA-D3-A2J9-06	TCGA-D3-A2J9	0	no alteration
425	skcm_tcga_pan_can_atlas_2018	TCGA-D3-A2J7-06	TCGA-D3-A2J7	0	no alteration
426	skcm_tcga_pan_can_atlas_2018	TCGA-D3-A2J6-06	TCGA-D3-A2J6	0	no alteration
427	skcm_tcga_pan_can_atlas_2018	TCGA-D3-A1QB-06	TCGA-D3-A1QB	0	no alteration
428	skcm_tcga_pan_can_atlas_2018	TCGA-D3-A1Q8-06	TCGA-D3-A1Q8	0	no alteration
429	skcm_tcga_pan_can_atlas_2018	TCGA-D3-A1Q7-06	TCGA-D3-A1Q7	0	no alteration
430	skcm_tcga_pan_can_atlas_2018	TCGA-D3-A1Q5-06	TCGA-D3-A1Q5	0	no alteration
431	skcm_tcga_pan_can_atlas_2018	TCGA-D3-A1Q1-06	TCGA-D3-A1Q1	0	no alteration
432	skcm_tcga_pan_can_atlas_2018	TCGA-BF-A5ES-01	TCGA-BF-A5ES	0	no alteration
433	skcm_tcga_pan_can_atlas_2018	TCGA-BF-A5ER-01	TCGA-BF-A5ER	0	no alteration
434	skcm_tcga_pan_can_atlas_2018	TCGA-BF-A5EQ-01	TCGA-BF-A5EQ	0	no alteration
435	skcm_tcga_pan_can_atlas_2018	TCGA-BF-A5EO-01	TCGA-BF-A5EO	0	no alteration
436	skcm_tcga_pan_can_atlas_2018	TCGA-BF-A3DN-01	TCGA-BF-A3DN	0	no alteration
437	skcm_tcga_pan_can_atlas_2018	TCGA-BF-A1Q0-01	TCGA-BF-A1Q0	0	no alteration
438	skcm_tcga_pan_can_atlas_2018	TCGA-BF-A1PZ-01	TCGA-BF-A1PZ	0	no alteration
439	skcm_tcga_pan_can_atlas_2018	TCGA-BF-A1PU-01	TCGA-BF-A1PU	0	no alteration
440	skcm_tcga_pan_can_atlas_2018	TCGA-Z2-AA3V-06	TCGA-Z2-AA3V	0	no alteration
441	skcm_tcga_pan_can_atlas_2018	TCGA-Z2-AA3S-06	TCGA-Z2-AA3S	0	no alteration
442	skcm_tcga_pan_can_atlas_2018	TCGA-Z2-A8RT-06	TCGA-Z2-A8RT	0	no alteration
443	skcm_tcga_pan_can_atlas_2018	TCGA-YD-A9TA-06	TCGA-YD-A9TA	0	no alteration
444	skcm_tcga_pan_can_atlas_2018	TCGA-XV-AB01-06	TCGA-XV-AB01	0	no alteration
445	skcm_tcga_pan_can_atlas_2018	TCGA-WE-AAA4-06	TCGA-WE-AAA4	0	no alteration
446	skcm_tcga_pan_can_atlas_2018	TCGA-WE-AAA0-06	TCGA-WE-AAA0	0	no alteration
447	skcm_tcga_pan_can_atlas_2018	TCGA-WE-AA9Y-06	TCGA-WE-AA9Y	0	no alteration
448	skcm_tcga_pan_can_atlas_2018	TCGA-WE-A8ZX-06	TCGA-WE-A8ZX	0	no alteration
