# Supplementary material for: Targeting the atypical chemokine receptor 2 (Ackr2) improves the benefit of anti-PD-1 immunotherapy in melanoma mouse model
Source: Oncoimmunology. 2025 Apr 18;14(1):2494426. doi: 10.1080/2162402X.2025.2494426 (PMC12013441; doi:10.1080/2162402X.2025.2494426)
Supplement: Supp table 5.xlsx [file KONI_A_2494426_SM2460.xlsx]

## Sheet: ACKR2 alteration in BRAF
Supplementary table5
ACKR2 status in BRAF-mutated melanoma patients
#	Study ID	Sample ID	Patient ID	Altered	BRAF status	ACKR2
1	skcm_tcga_pan_can_atlas_2018	TCGA-WE-A8ZQ-06	TCGA-WE-A8ZQ	1	V600E (driver)	no alteration
2	skcm_tcga_pan_can_atlas_2018	TCGA-WE-A8K6-06	TCGA-WE-A8K6	1	V600E (driver)	LOW
3	skcm_tcga_pan_can_atlas_2018	TCGA-WE-A8K5-06	TCGA-WE-A8K5	1	V600K (driver)	no alteration
4	skcm_tcga_pan_can_atlas_2018	TCGA-W3-AA21-06	TCGA-W3-AA21	1	V600K (driver)	LOW
5	skcm_tcga_pan_can_atlas_2018	TCGA-W3-AA1W-06	TCGA-W3-AA1W	1	V600K (driver)	no alteration
6	skcm_tcga_pan_can_atlas_2018	TCGA-W3-AA1V-06	TCGA-W3-AA1V	1	S467L (driver)	LOW
7	skcm_tcga_pan_can_atlas_2018	TCGA-W3-AA1R-06	TCGA-W3-AA1R	1	V600K (driver)	no alteration
8	skcm_tcga_pan_can_atlas_2018	TCGA-W3-AA1Q-06	TCGA-W3-AA1Q	1	V600K (driver)	no alteration
9	skcm_tcga_pan_can_atlas_2018	TCGA-W3-AA1O-06	TCGA-W3-AA1O	1	G469R (driver)	no alteration
10	skcm_tcga_pan_can_atlas_2018	TCGA-W3-A825-06	TCGA-W3-A825	1	S467L (driver)	no alteration
11	skcm_tcga_pan_can_atlas_2018	TCGA-QB-A6FS-06	TCGA-QB-A6FS	1	V600K (driver)	no alteration
12	skcm_tcga_pan_can_atlas_2018	TCGA-OD-A75X-06	TCGA-OD-A75X	1	V600K (driver)	no alteration
13	skcm_tcga_pan_can_atlas_2018	TCGA-LH-A9QB-06	TCGA-LH-A9QB	1	V600E (driver)	no alteration
14	skcm_tcga_pan_can_atlas_2018	TCGA-IH-A3EA-01	TCGA-IH-A3EA	1	V600K (driver)	LOW
15	skcm_tcga_pan_can_atlas_2018	TCGA-HR-A2OH-06	TCGA-HR-A2OH	1	V600E (driver)	no alteration
16	skcm_tcga_pan_can_atlas_2018	TCGA-GN-A9SD-06	TCGA-GN-A9SD	1	V600E (driver)	HIGH
17	skcm_tcga_pan_can_atlas_2018	TCGA-GN-A4U8-06	TCGA-GN-A4U8	1	V600E (driver)	no alteration
18	skcm_tcga_pan_can_atlas_2018	TCGA-GN-A4U7-06	TCGA-GN-A4U7	1	V600E (driver)	no alteration
19	skcm_tcga_pan_can_atlas_2018	TCGA-GN-A4U5-01	TCGA-GN-A4U5	1	V600E (driver)	HIGH
20	skcm_tcga_pan_can_atlas_2018	TCGA-GN-A26C-01	TCGA-GN-A26C	1	R662S	HIGH
21	skcm_tcga_pan_can_atlas_2018	TCGA-GN-A26A-06	TCGA-GN-A26A	1	V600E (driver)	no alteration
22	skcm_tcga_pan_can_atlas_2018	TCGA-GN-A269-01	TCGA-GN-A269	1	V600E (driver)	not profiled
23	skcm_tcga_pan_can_atlas_2018	TCGA-GN-A265-06	TCGA-GN-A265	1	V600E (driver)	LOW
24	skcm_tcga_pan_can_atlas_2018	TCGA-GN-A263-01	TCGA-GN-A263	1	V600E (driver)	no alteration
25	skcm_tcga_pan_can_atlas_2018	TCGA-GN-A262-06	TCGA-GN-A262	1	V600E (driver)	LOW
26	skcm_tcga_pan_can_atlas_2018	TCGA-GF-A769-01	TCGA-GF-A769	1	V600E (driver)	LOW
27	skcm_tcga_pan_can_atlas_2018	TCGA-GF-A6C9-06	TCGA-GF-A6C9	1	V600K (driver)	no alteration
28	skcm_tcga_pan_can_atlas_2018	TCGA-GF-A6C8-06	TCGA-GF-A6C8	1	V600E (driver)	no alteration
29	skcm_tcga_pan_can_atlas_2018	TCGA-GF-A4EO-06	TCGA-GF-A4EO	1	V600E (driver)	LOW
30	skcm_tcga_pan_can_atlas_2018	TCGA-GF-A2C7-01	TCGA-GF-A2C7	1	V600E (driver)	HIGH
31	skcm_tcga_pan_can_atlas_2018	TCGA-FW-A5DX-01	TCGA-FW-A5DX	1	V600E (driver)	no alteration
32	skcm_tcga_pan_can_atlas_2018	TCGA-FW-A3TV-06	TCGA-FW-A3TV	1	V600E (driver)	LOW
33	skcm_tcga_pan_can_atlas_2018	TCGA-FW-A3R5-06	TCGA-FW-A3R5	1	G469E (driver)	no alteration
34	skcm_tcga_pan_can_atlas_2018	TCGA-FS-A4FB-06	TCGA-FS-A4FB	1	V600E (driver)	LOW
35	skcm_tcga_pan_can_atlas_2018	TCGA-FS-A4F8-06	TCGA-FS-A4F8	1	V600E (driver)	HIGH
36	skcm_tcga_pan_can_atlas_2018	TCGA-FS-A1ZZ-06	TCGA-FS-A1ZZ	1	N581S (driver)	HIGH
37	skcm_tcga_pan_can_atlas_2018	TCGA-FS-A1ZS-06	TCGA-FS-A1ZS	1	V600E (driver)	no alteration
38	skcm_tcga_pan_can_atlas_2018	TCGA-FS-A1ZR-06	TCGA-FS-A1ZR	1	V600E (driver)	HIGH
39	skcm_tcga_pan_can_atlas_2018	TCGA-FS-A1ZN-01	TCGA-FS-A1ZN	1	V600E (driver)	HIGH
40	skcm_tcga_pan_can_atlas_2018	TCGA-FS-A1ZM-06	TCGA-FS-A1ZM	1	V600E (driver)	no alteration
41	skcm_tcga_pan_can_atlas_2018	TCGA-FS-A1ZH-06	TCGA-FS-A1ZH	1	V600E (driver)	no alteration
42	skcm_tcga_pan_can_atlas_2018	TCGA-FS-A1ZF-06	TCGA-FS-A1ZF	1	V600E (driver)	LOW
43	skcm_tcga_pan_can_atlas_2018	TCGA-FS-A1ZD-06	TCGA-FS-A1ZD	1	V600E (driver)	no alteration
44	skcm_tcga_pan_can_atlas_2018	TCGA-FS-A1ZC-06	TCGA-FS-A1ZC	1	V600K (driver)	LOW
45	skcm_tcga_pan_can_atlas_2018	TCGA-FS-A1ZB-06	TCGA-FS-A1ZB	1	X506_splice	HIGH
46	skcm_tcga_pan_can_atlas_2018	TCGA-FS-A1Z7-06	TCGA-FS-A1Z7	1	V600E (driver)	HIGH
47	skcm_tcga_pan_can_atlas_2018	TCGA-FS-A1YY-06	TCGA-FS-A1YY	1	V600E (driver)	no alteration
48	skcm_tcga_pan_can_atlas_2018	TCGA-FS-A1YX-06	TCGA-FS-A1YX	1	V600E (driver)	LOW
49	skcm_tcga_pan_can_atlas_2018	TCGA-FR-A8YE-06	TCGA-FR-A8YE	1	V600E (driver)	HIGH
50	skcm_tcga_pan_can_atlas_2018	TCGA-FR-A7UA-06	TCGA-FR-A7UA	1	V600K (driver)	LOW
51	skcm_tcga_pan_can_atlas_2018	TCGA-FR-A729-06	TCGA-FR-A729	1	V600E (driver)	no alteration
52	skcm_tcga_pan_can_atlas_2018	TCGA-FR-A728-01	TCGA-FR-A728	1	V600E (driver)	LOW
53	skcm_tcga_pan_can_atlas_2018	TCGA-FR-A44A-06	TCGA-FR-A44A	1	V600E (driver)	no alteration
54	skcm_tcga_pan_can_atlas_2018	TCGA-FR-A3YO-06	TCGA-FR-A3YO	1	V600_K601delinsE (driver)	no alteration
55	skcm_tcga_pan_can_atlas_2018	TCGA-ER-A42L-06	TCGA-ER-A42L	1	V600K (driver)	no alteration
56	skcm_tcga_pan_can_atlas_2018	TCGA-ER-A42K-06	TCGA-ER-A42K	1	V600E (driver)	LOW
57	skcm_tcga_pan_can_atlas_2018	TCGA-ER-A3PL-06	TCGA-ER-A3PL	1	V600E (driver)	no alteration
58	skcm_tcga_pan_can_atlas_2018	TCGA-ER-A2NG-06	TCGA-ER-A2NG	1	V600E (driver)	no alteration
59	skcm_tcga_pan_can_atlas_2018	TCGA-ER-A2ND-06	TCGA-ER-A2ND	1	V600E (driver)	LOW
60	skcm_tcga_pan_can_atlas_2018	TCGA-ER-A2NC-06	TCGA-ER-A2NC	1	V600K (driver)	no alteration
61	skcm_tcga_pan_can_atlas_2018	TCGA-ER-A19S-06	TCGA-ER-A19S	1	V600E (driver)	no alteration
62	skcm_tcga_pan_can_atlas_2018	TCGA-ER-A19Q-06	TCGA-ER-A19Q	1	V600E (driver)	no alteration
63	skcm_tcga_pan_can_atlas_2018	TCGA-ER-A19P-06	TCGA-ER-A19P	1	V600E (driver)	HIGH
64	skcm_tcga_pan_can_atlas_2018	TCGA-ER-A19O-06	TCGA-ER-A19O	1	V600E (driver)	no alteration
65	skcm_tcga_pan_can_atlas_2018	TCGA-ER-A19M-06	TCGA-ER-A19M	1	V600E (driver)	LOW
66	skcm_tcga_pan_can_atlas_2018	TCGA-ER-A19K-01	TCGA-ER-A19K	1	V600K (driver)	no alteration
67	skcm_tcga_pan_can_atlas_2018	TCGA-ER-A19J-06	TCGA-ER-A19J	1	V600K (driver)	no alteration
68	skcm_tcga_pan_can_atlas_2018	TCGA-ER-A19H-06	TCGA-ER-A19H	1	V600E (driver)	no alteration
69	skcm_tcga_pan_can_atlas_2018	TCGA-ER-A19G-06	TCGA-ER-A19G	1	V600E (driver)	no alteration
70	skcm_tcga_pan_can_atlas_2018	TCGA-ER-A19F-06	TCGA-ER-A19F	1	G466E (driver)	no alteration
71	skcm_tcga_pan_can_atlas_2018	TCGA-ER-A19E-06	TCGA-ER-A19E	1	V600E (driver)	LOW
72	skcm_tcga_pan_can_atlas_2018	TCGA-ER-A19C-06	TCGA-ER-A19C	1	V600E (driver)	no alteration
73	skcm_tcga_pan_can_atlas_2018	TCGA-ER-A19B-06	TCGA-ER-A19B	1	V600E (driver)	LOW
74	skcm_tcga_pan_can_atlas_2018	TCGA-ER-A198-06	TCGA-ER-A198	1	V600E (driver)	LOW
75	skcm_tcga_pan_can_atlas_2018	TCGA-ER-A193-06	TCGA-ER-A193	1	V600R (driver)	HIGH
76	skcm_tcga_pan_can_atlas_2018	TCGA-EE-A3JH-06	TCGA-EE-A3JH	1	K601E (driver)	LOW
77	skcm_tcga_pan_can_atlas_2018	TCGA-EE-A3JE-06	TCGA-EE-A3JE	1	V600E (driver)	HIGH
78	skcm_tcga_pan_can_atlas_2018	TCGA-EE-A3JD-06	TCGA-EE-A3JD	1	S467L (driver)	no alteration
79	skcm_tcga_pan_can_atlas_2018	TCGA-EE-A3JB-06	TCGA-EE-A3JB	1	V600E (driver)	LOW
80	skcm_tcga_pan_can_atlas_2018	TCGA-EE-A3J4-06	TCGA-EE-A3J4	1	V600E (driver)	no alteration
81	skcm_tcga_pan_can_atlas_2018	TCGA-EE-A3J3-06	TCGA-EE-A3J3	1	V600E (driver)	no alteration
82	skcm_tcga_pan_can_atlas_2018	TCGA-EE-A3AH-06	TCGA-EE-A3AH	1	V600E (driver)	no alteration
83	skcm_tcga_pan_can_atlas_2018	TCGA-EE-A3AG-06	TCGA-EE-A3AG	1	V600E (driver)	LOW
84	skcm_tcga_pan_can_atlas_2018	TCGA-EE-A3AF-06	TCGA-EE-A3AF	1	V600E (driver)	no alteration
85	skcm_tcga_pan_can_atlas_2018	TCGA-EE-A3AD-06	TCGA-EE-A3AD	1	V600E (driver)	no alteration
86	skcm_tcga_pan_can_atlas_2018	TCGA-EE-A3AB-06	TCGA-EE-A3AB	1	V600E (driver)	no alteration
87	skcm_tcga_pan_can_atlas_2018	TCGA-EE-A3AA-06	TCGA-EE-A3AA	1	K601E (driver)	no alteration
88	skcm_tcga_pan_can_atlas_2018	TCGA-EE-A2MQ-06	TCGA-EE-A2MQ	1	K601E (driver)	no alteration
89	skcm_tcga_pan_can_atlas_2018	TCGA-EE-A2MP-06	TCGA-EE-A2MP	1	V600E (driver)	no alteration
90	skcm_tcga_pan_can_atlas_2018	TCGA-EE-A2MK-06	TCGA-EE-A2MK	1	V600E (driver)	no alteration
91	skcm_tcga_pan_can_atlas_2018	TCGA-EE-A2MH-06	TCGA-EE-A2MH	1	V600E (driver)	no alteration
92	skcm_tcga_pan_can_atlas_2018	TCGA-EE-A2MG-06	TCGA-EE-A2MG	1	V600E (driver)	HIGH
93	skcm_tcga_pan_can_atlas_2018	TCGA-EE-A2ME-06	TCGA-EE-A2ME	1	V600K (driver)	HIGH
94	skcm_tcga_pan_can_atlas_2018	TCGA-EE-A2M8-06	TCGA-EE-A2M8	1	V600E (driver)	no alteration
95	skcm_tcga_pan_can_atlas_2018	TCGA-EE-A2M7-06	TCGA-EE-A2M7	1	V600E (driver)	no alteration
96	skcm_tcga_pan_can_atlas_2018	TCGA-EE-A2M6-06	TCGA-EE-A2M6	1	V600E (driver)	LOW
97	skcm_tcga_pan_can_atlas_2018	TCGA-EE-A2M5-06	TCGA-EE-A2M5	1	V600E (driver)	LOW
98	skcm_tcga_pan_can_atlas_2018	TCGA-EE-A2GT-06	TCGA-EE-A2GT	1	V600K (driver)	HIGH
99	skcm_tcga_pan_can_atlas_2018	TCGA-EE-A2GS-06	TCGA-EE-A2GS	1	V600E (driver)	LOW
100	skcm_tcga_pan_can_atlas_2018	TCGA-EE-A2GO-06	TCGA-EE-A2GO	1	G469R (driver)	LOW
101	skcm_tcga_pan_can_atlas_2018	TCGA-EE-A2GM-06	TCGA-EE-A2GM	1	P348T	no alteration
102	skcm_tcga_pan_can_atlas_2018	TCGA-EE-A2GJ-06	TCGA-EE-A2GJ	1	G466E (driver)	no alteration
103	skcm_tcga_pan_can_atlas_2018	TCGA-EE-A2GH-06	TCGA-EE-A2GH	1	V600E (driver)	no alteration
104	skcm_tcga_pan_can_atlas_2018	TCGA-EE-A2GE-06	TCGA-EE-A2GE	1	V600E (driver)	no alteration
105	skcm_tcga_pan_can_atlas_2018	TCGA-EE-A2GC-06	TCGA-EE-A2GC	1	G466E (driver)	no alteration
106	skcm_tcga_pan_can_atlas_2018	TCGA-EE-A2GB-06	TCGA-EE-A2GB	1	V600K (driver)	no alteration
107	skcm_tcga_pan_can_atlas_2018	TCGA-EE-A2A6-06	TCGA-EE-A2A6	1	V600E (driver)	LOW
108	skcm_tcga_pan_can_atlas_2018	TCGA-EE-A2A0-06	TCGA-EE-A2A0	1	P367S (driver)	HIGH
109	skcm_tcga_pan_can_atlas_2018	TCGA-EE-A29W-06	TCGA-EE-A29W	1	V600E (driver)	no alteration
110	skcm_tcga_pan_can_atlas_2018	TCGA-EE-A29T-06	TCGA-EE-A29T	1	V600E (driver)	no alteration
111	skcm_tcga_pan_can_atlas_2018	TCGA-EE-A29P-06	TCGA-EE-A29P	1	V600E (driver)	no alteration
112	skcm_tcga_pan_can_atlas_2018	TCGA-EE-A29N-06	TCGA-EE-A29N	1	D594N (driver)	no alteration
113	skcm_tcga_pan_can_atlas_2018	TCGA-EE-A29M-06	TCGA-EE-A29M	1	V600E (driver)	HIGH
114	skcm_tcga_pan_can_atlas_2018	TCGA-EE-A29H-06	TCGA-EE-A29H	1	V600E (driver)	no alteration
115	skcm_tcga_pan_can_atlas_2018	TCGA-EE-A29E-06	TCGA-EE-A29E	1	V600K (driver)	LOW
116	skcm_tcga_pan_can_atlas_2018	TCGA-EE-A29C-06	TCGA-EE-A29C	1	V600E (driver)	no alteration
117	skcm_tcga_pan_can_atlas_2018	TCGA-EE-A29A-06	TCGA-EE-A29A	1	V600E (driver)	no alteration
118	skcm_tcga_pan_can_atlas_2018	TCGA-EE-A20H-06	TCGA-EE-A20H	1	V600K (driver)	no alteration
119	skcm_tcga_pan_can_atlas_2018	TCGA-EE-A20F-06	TCGA-EE-A20F	1	V600E (driver)	no alteration
120	skcm_tcga_pan_can_atlas_2018	TCGA-EE-A20B-06	TCGA-EE-A20B	1	V600E (driver)	no alteration
121	skcm_tcga_pan_can_atlas_2018	TCGA-EE-A183-06	TCGA-EE-A183	1	V600K (driver)	HIGH
122	skcm_tcga_pan_can_atlas_2018	TCGA-EE-A181-06	TCGA-EE-A181	1	S467L (driver)	LOW
123	skcm_tcga_pan_can_atlas_2018	TCGA-EE-A17Y-06	TCGA-EE-A17Y	1	V600E (driver)	LOW
124	skcm_tcga_pan_can_atlas_2018	TCGA-EB-A6R0-01	TCGA-EB-A6R0	1	V600K (driver)	no alteration
125	skcm_tcga_pan_can_atlas_2018	TCGA-EB-A6QZ-01	TCGA-EB-A6QZ	1	V600E (driver)	no alteration
126	skcm_tcga_pan_can_atlas_2018	TCGA-EB-A6QY-01	TCGA-EB-A6QY	1	V600K (driver)	HIGH
127	skcm_tcga_pan_can_atlas_2018	TCGA-EB-A5UN-06	TCGA-EB-A5UN	1	V600E (driver)	no alteration
128	skcm_tcga_pan_can_atlas_2018	TCGA-EB-A5SE-01	TCGA-EB-A5SE	1	V600E (driver)	LOW
129	skcm_tcga_pan_can_atlas_2018	TCGA-EB-A5FP-01	TCGA-EB-A5FP	1	V600K (driver)	no alteration
130	skcm_tcga_pan_can_atlas_2018	TCGA-EB-A553-01	TCGA-EB-A553	1	V600E (driver)	no alteration
131	skcm_tcga_pan_can_atlas_2018	TCGA-EB-A4P0-01	TCGA-EB-A4P0	1	V600E (driver)	no alteration
132	skcm_tcga_pan_can_atlas_2018	TCGA-EB-A4IS-01	TCGA-EB-A4IS	1	V600E (driver)	no alteration
133	skcm_tcga_pan_can_atlas_2018	TCGA-EB-A44P-01	TCGA-EB-A44P	1	V600E (driver)	no alteration
134	skcm_tcga_pan_can_atlas_2018	TCGA-EB-A44N-01	TCGA-EB-A44N	1	V600E (driver)	HIGH
135	skcm_tcga_pan_can_atlas_2018	TCGA-EB-A431-01	TCGA-EB-A431	1	V600E (driver)	no alteration
136	skcm_tcga_pan_can_atlas_2018	TCGA-EB-A430-01	TCGA-EB-A430	1	V600E (driver)	HIGH
137	skcm_tcga_pan_can_atlas_2018	TCGA-EB-A42Z-01	TCGA-EB-A42Z	1	V600E (driver)	no alteration
138	skcm_tcga_pan_can_atlas_2018	TCGA-EB-A3Y6-01	TCGA-EB-A3Y6	1	V600E (driver)	no alteration
139	skcm_tcga_pan_can_atlas_2018	TCGA-EB-A3XF-01	TCGA-EB-A3XF	1	V600K (driver)	no alteration
140	skcm_tcga_pan_can_atlas_2018	TCGA-EB-A3XE-01	TCGA-EB-A3XE	1	V600E (driver)	HIGH
141	skcm_tcga_pan_can_atlas_2018	TCGA-EB-A3XD-01	TCGA-EB-A3XD	1	V600E (driver)	HIGH
142	skcm_tcga_pan_can_atlas_2018	TCGA-EB-A3XC-01	TCGA-EB-A3XC	1	V600R (driver)	no alteration
143	skcm_tcga_pan_can_atlas_2018	TCGA-EB-A3XB-01	TCGA-EB-A3XB	1	V600K (driver)	no alteration
144	skcm_tcga_pan_can_atlas_2018	TCGA-EB-A3HV-01	TCGA-EB-A3HV	1	V600E (driver)	HIGH
145	skcm_tcga_pan_can_atlas_2018	TCGA-EB-A299-01	TCGA-EB-A299	1	V600E (driver)	HIGH
146	skcm_tcga_pan_can_atlas_2018	TCGA-EB-A24D-01	TCGA-EB-A24D	1	K601E (driver)	no alteration
147	skcm_tcga_pan_can_atlas_2018	TCGA-EB-A24C-01	TCGA-EB-A24C	1	V600E (driver)	no alteration
148	skcm_tcga_pan_can_atlas_2018	TCGA-DA-A95Z-06	TCGA-DA-A95Z	1	G466E (driver)	LOW
149	skcm_tcga_pan_can_atlas_2018	TCGA-DA-A95Y-06	TCGA-DA-A95Y	1	N486_P490del (driver)	no alteration
150	skcm_tcga_pan_can_atlas_2018	TCGA-DA-A95W-06	TCGA-DA-A95W	1	V600E (driver)	LOW
151	skcm_tcga_pan_can_atlas_2018	TCGA-DA-A3F8-06	TCGA-DA-A3F8	1	V600K (driver)	no alteration
152	skcm_tcga_pan_can_atlas_2018	TCGA-DA-A3F5-06	TCGA-DA-A3F5	1	V600E (driver)	LOW
153	skcm_tcga_pan_can_atlas_2018	TCGA-DA-A1IB-06	TCGA-DA-A1IB	1	G469A (driver)	HIGH
154	skcm_tcga_pan_can_atlas_2018	TCGA-DA-A1I8-06	TCGA-DA-A1I8	1	V600E (driver)	no alteration
155	skcm_tcga_pan_can_atlas_2018	TCGA-DA-A1I7-06	TCGA-DA-A1I7	1	V600E (driver)	LOW
156	skcm_tcga_pan_can_atlas_2018	TCGA-DA-A1I5-06	TCGA-DA-A1I5	1	V600E (driver)	no alteration
157	skcm_tcga_pan_can_atlas_2018	TCGA-DA-A1I4-06	TCGA-DA-A1I4	1	V600E (driver)	no alteration
158	skcm_tcga_pan_can_atlas_2018	TCGA-DA-A1I2-06	TCGA-DA-A1I2	1	V600E (driver)	LOW
159	skcm_tcga_pan_can_atlas_2018	TCGA-DA-A1I1-06	TCGA-DA-A1I1	1	M438I	no alteration
160	skcm_tcga_pan_can_atlas_2018	TCGA-DA-A1I0-06	TCGA-DA-A1I0	1	V600K (driver)	HIGH
161	skcm_tcga_pan_can_atlas_2018	TCGA-DA-A1HY-06	TCGA-DA-A1HY	1	V600E (driver)	no alteration
162	skcm_tcga_pan_can_atlas_2018	TCGA-DA-A1HW-06	TCGA-DA-A1HW	1	V600E (driver)	LOW
163	skcm_tcga_pan_can_atlas_2018	TCGA-D9-A6EG-06	TCGA-D9-A6EG	1	V600E (driver)	LOW
164	skcm_tcga_pan_can_atlas_2018	TCGA-D9-A6EC-06	TCGA-D9-A6EC	1	L485F (driver)	no alteration
165	skcm_tcga_pan_can_atlas_2018	TCGA-D9-A6E9-06	TCGA-D9-A6E9	1	V600E (driver)	LOW
166	skcm_tcga_pan_can_atlas_2018	TCGA-D9-A4Z6-06	TCGA-D9-A4Z6	1	R726C	no alteration
167	skcm_tcga_pan_can_atlas_2018	TCGA-D9-A4Z5-01	TCGA-D9-A4Z5	1	N581H (driver)	no alteration
168	skcm_tcga_pan_can_atlas_2018	TCGA-D9-A4Z2-01	TCGA-D9-A4Z2	1	V600E (driver)	no alteration
169	skcm_tcga_pan_can_atlas_2018	TCGA-D9-A3Z3-06	TCGA-D9-A3Z3	1	V600E (driver)	no alteration
170	skcm_tcga_pan_can_atlas_2018	TCGA-D9-A1JX-06	TCGA-D9-A1JX	1	V600E (driver)	no alteration
171	skcm_tcga_pan_can_atlas_2018	TCGA-D9-A1JW-06	TCGA-D9-A1JW	1	N581T (driver)	no alteration
172	skcm_tcga_pan_can_atlas_2018	TCGA-D9-A148-06	TCGA-D9-A148	1	V600E (driver)	HIGH
173	skcm_tcga_pan_can_atlas_2018	TCGA-D3-A8GV-06	TCGA-D3-A8GV	1	V600E (driver)	LOW
174	skcm_tcga_pan_can_atlas_2018	TCGA-D3-A8GS-06	TCGA-D3-A8GS	1	V600E (driver)	LOW
175	skcm_tcga_pan_can_atlas_2018	TCGA-D3-A8GO-06	TCGA-D3-A8GO	1	V600K (driver)	no alteration
176	skcm_tcga_pan_can_atlas_2018	TCGA-D3-A8GN-06	TCGA-D3-A8GN	1	V600E (driver)	no alteration
177	skcm_tcga_pan_can_atlas_2018	TCGA-D3-A8GM-06	TCGA-D3-A8GM	1	Y566C	no alteration
178	skcm_tcga_pan_can_atlas_2018	TCGA-D3-A8GJ-06	TCGA-D3-A8GJ	1	V600E (driver)	LOW
179	skcm_tcga_pan_can_atlas_2018	TCGA-D3-A8GD-06	TCGA-D3-A8GD	1	V600E (driver)	no alteration
180	skcm_tcga_pan_can_atlas_2018	TCGA-D3-A8GB-06	TCGA-D3-A8GB	1	V600E (driver)	HIGH
181	skcm_tcga_pan_can_atlas_2018	TCGA-D3-A5GU-06	TCGA-D3-A5GU	1	V600E (driver)	no alteration
182	skcm_tcga_pan_can_atlas_2018	TCGA-D3-A5GT-01	TCGA-D3-A5GT	1	V600E (driver)	no alteration
183	skcm_tcga_pan_can_atlas_2018	TCGA-D3-A5GS-06	TCGA-D3-A5GS	1	V600E (driver)	no alteration
184	skcm_tcga_pan_can_atlas_2018	TCGA-D3-A5GR-06	TCGA-D3-A5GR	1	V600E (driver)	HIGH
185	skcm_tcga_pan_can_atlas_2018	TCGA-D3-A5GN-06	TCGA-D3-A5GN	1	V600E (driver)	no alteration
186	skcm_tcga_pan_can_atlas_2018	TCGA-D3-A51T-06	TCGA-D3-A51T	1	G469R (driver)	LOW
187	skcm_tcga_pan_can_atlas_2018	TCGA-D3-A51N-06	TCGA-D3-A51N	1	V600E (driver)	no alteration
188	skcm_tcga_pan_can_atlas_2018	TCGA-D3-A51J-06	TCGA-D3-A51J	1	V600E (driver)	no alteration
189	skcm_tcga_pan_can_atlas_2018	TCGA-D3-A3MU-06	TCGA-D3-A3MU	1	V600E (driver)	no alteration
190	skcm_tcga_pan_can_atlas_2018	TCGA-D3-A3MR-06	TCGA-D3-A3MR	1	V600E (driver)	no alteration
191	skcm_tcga_pan_can_atlas_2018	TCGA-D3-A3MO-06	TCGA-D3-A3MO	1	V600E (driver)	LOW
192	skcm_tcga_pan_can_atlas_2018	TCGA-D3-A3CE-06	TCGA-D3-A3CE	1	V600E (driver)	no alteration
193	skcm_tcga_pan_can_atlas_2018	TCGA-D3-A3CB-06	TCGA-D3-A3CB	1	V600E (driver)	no alteration
194	skcm_tcga_pan_can_atlas_2018	TCGA-D3-A3C7-06	TCGA-D3-A3C7	1	V600E (driver)	LOW
195	skcm_tcga_pan_can_atlas_2018	TCGA-D3-A3C6-06	TCGA-D3-A3C6	1	V600E (driver)	no alteration
196	skcm_tcga_pan_can_atlas_2018	TCGA-D3-A3C3-06	TCGA-D3-A3C3	1	V600E (driver)	no alteration
197	skcm_tcga_pan_can_atlas_2018	TCGA-D3-A3C1-06	TCGA-D3-A3C1	1	V600E (driver)	no alteration
198	skcm_tcga_pan_can_atlas_2018	TCGA-D3-A2JP-06	TCGA-D3-A2JP	1	V600E (driver)	no alteration
199	skcm_tcga_pan_can_atlas_2018	TCGA-D3-A2JN-06	TCGA-D3-A2JN	1	V600E (driver)	no alteration
200	skcm_tcga_pan_can_atlas_2018	TCGA-D3-A2JK-06	TCGA-D3-A2JK	1	V600E (driver)	HIGH
201	skcm_tcga_pan_can_atlas_2018	TCGA-D3-A2JH-06	TCGA-D3-A2JH	1	K601E (driver)	no alteration
202	skcm_tcga_pan_can_atlas_2018	TCGA-D3-A2JG-06	TCGA-D3-A2JG	1	V600E (driver)	LOW
203	skcm_tcga_pan_can_atlas_2018	TCGA-D3-A2JE-06	TCGA-D3-A2JE	1	V600E (driver)	LOW
204	skcm_tcga_pan_can_atlas_2018	TCGA-D3-A2JD-06	TCGA-D3-A2JD	1	V600E (driver)	HIGH
205	skcm_tcga_pan_can_atlas_2018	TCGA-D3-A2JB-06	TCGA-D3-A2JB	1	G466V (driver)	HIGH
206	skcm_tcga_pan_can_atlas_2018	TCGA-D3-A2JA-06	TCGA-D3-A2JA	1	V600E (driver)	no alteration
207	skcm_tcga_pan_can_atlas_2018	TCGA-D3-A2J7-06	TCGA-D3-A2J7	1	V600E (driver)	no alteration
208	skcm_tcga_pan_can_atlas_2018	TCGA-D3-A1QA-06	TCGA-D3-A1QA	1	V600R (driver)	LOW
209	skcm_tcga_pan_can_atlas_2018	TCGA-D3-A1Q9-06	TCGA-D3-A1Q9	1	V600E (driver)	LOW
210	skcm_tcga_pan_can_atlas_2018	TCGA-D3-A1Q7-06	TCGA-D3-A1Q7	1	V600E (driver)	no alteration
211	skcm_tcga_pan_can_atlas_2018	TCGA-D3-A1Q6-06	TCGA-D3-A1Q6	1	V600E (driver)	LOW
212	skcm_tcga_pan_can_atlas_2018	TCGA-D3-A1Q5-06	TCGA-D3-A1Q5	1	V600E (driver)	no alteration
213	skcm_tcga_pan_can_atlas_2018	TCGA-D3-A1Q4-06	TCGA-D3-A1Q4	1	V600E (driver)	HIGH
214	skcm_tcga_pan_can_atlas_2018	TCGA-BF-AAP0-06	TCGA-BF-AAP0	1	V600K (driver)	HIGH
215	skcm_tcga_pan_can_atlas_2018	TCGA-BF-A5ER-01	TCGA-BF-A5ER	1	V600K (driver)	no alteration
216	skcm_tcga_pan_can_atlas_2018	TCGA-BF-A5EQ-01	TCGA-BF-A5EQ	1	V600K (driver)	no alteration
217	skcm_tcga_pan_can_atlas_2018	TCGA-BF-A3DN-01	TCGA-BF-A3DN	1	V600E (driver)	no alteration
218	skcm_tcga_pan_can_atlas_2018	TCGA-BF-A3DM-01	TCGA-BF-A3DM	1	V600K (driver)	LOW
219	skcm_tcga_pan_can_atlas_2018	TCGA-BF-A3DL-01	TCGA-BF-A3DL	1	V600K (driver)	LOW
220	skcm_tcga_pan_can_atlas_2018	TCGA-BF-A3DJ-01	TCGA-BF-A3DJ	1	V600E (driver)	HIGH
221	skcm_tcga_pan_can_atlas_2018	TCGA-BF-A1PX-01	TCGA-BF-A1PX	1	V600E (driver)	HIGH
222	skcm_tcga_pan_can_atlas_2018	TCGA-BF-A1PU-01	TCGA-BF-A1PU	1	V600E (driver)	no alteration
223	skcm_tcga_pan_can_atlas_2018	TCGA-3N-A9WC-06	TCGA-3N-A9WC	1	H574Y (driver)	LOW
224	skcm_tcga_pan_can_atlas_2018	TCGA-3N-A9WB-06	TCGA-3N-A9WB	1	H725Y (driver)	LOW
225	skcm_tcga_pan_can_atlas_2018	TCGA-Z2-AA3V-06	TCGA-Z2-AA3V	1	V600E (driver)	no alteration
226	skcm_tcga_pan_can_atlas_2018	TCGA-Z2-A8RT-06	TCGA-Z2-A8RT	1	V600K (driver)	no alteration
227	skcm_tcga_pan_can_atlas_2018	TCGA-YG-AA3O-06	TCGA-YG-AA3O	1	V600R (driver)	LOW
228	skcm_tcga_pan_can_atlas_2018	TCGA-YD-A9TB-06	TCGA-YD-A9TB	1	V600E (driver)	HIGH
229	skcm_tcga_pan_can_atlas_2018	TCGA-YD-A9TA-06	TCGA-YD-A9TA	1	C251R	no alteration
230	skcm_tcga_pan_can_atlas_2018	TCGA-WE-AAA4-06	TCGA-WE-AAA4	1	V600E (driver)	no alteration
231	skcm_tcga_pan_can_atlas_2018	TCGA-WE-AAA0-06	TCGA-WE-AAA0	1	V600E (driver)	no alteration
232	skcm_tcga_pan_can_atlas_2018	TCGA-WE-A8ZX-06	TCGA-WE-A8ZX	1	V600E (driver)	no alteration
233	skcm_tcga_pan_can_atlas_2018	TCGA-WE-A8ZT-06	TCGA-WE-A8ZT	1	V600E (driver)	LOW
