# Supplementary material for: Targeting the atypical chemokine receptor 2 (Ackr2) improves the benefit of anti-PD-1 immunotherapy in melanoma mouse model
Source: Oncoimmunology. 2025 Apr 18;14(1):2494426. doi: 10.1080/2162402X.2025.2494426 (PMC12013441; doi:10.1080/2162402X.2025.2494426)
Supplement: Supp table 15.xlsx [file KONI_A_2494426_SM2459.xlsx]

## Sheet: OS CCL5 CXCL10 BRAF
Supplementary table 15
Overall survival of NRAS-mutated melanoma patients with high versus low CCL5 CXCL10 expression
Overall survival
(A) CCL5 CXCL10 High in NRAS mut					(B) CCL5 CXCL10 Low in NRAS mut
Case ID	Number at Risk	Status		Survival Rate	Time (months)	Case ID	Number at Risk	Status		Survival Rate	Time (months)
TCGA-EB-A44Q	29	censored	0	1	13.8738	TCGA-BF-A1PV	31	censored	0	1	0.460269
TCGA-D9-A3Z1	28	deceased	1	0.964286	15.3861	TCGA-EE-A29L	30	deceased	1	0.966667	2.59723
TCGA-GF-A6C9	27	censored	0	0.964286	15.7806	TCGA-EB-A44O	29	censored	0	0.966667	2.66298
TCGA-EB-A551	26	censored	0	0.964286	19.397	TCGA-EE-A185	28	deceased	1	0.932143	4.96433
TCGA-EB-A5UL	25	censored	0	0.964286	29.2928	TCGA-YD-A89C	27	censored	0	0.932143	6.90403
TCGA-ER-A195	24	deceased	1	0.924107	35.4407	TCGA-EE-A17Z	26	deceased	1	0.896291	8.64648
TCGA-ER-A2NH	23	censored	0	0.924107	41.5557	TCGA-D3-A3ML	25	deceased	1	0.86044	13.8738
TCGA-EE-A2MN	22	deceased	1	0.882102	47.5392	TCGA-EE-A29R	24	censored	0	0.86044	14.4656
TCGA-WE-A8K1	21	censored	0	0.882102	49.0515	TCGA-FR-A69P	23	censored	0	0.86044	15.7149
TCGA-EE-A2MU	20	censored	0	0.882102	53.2597	TCGA-D3-A1Q1	22	deceased	1	0.821329	16.5697
TCGA-D3-A2JP	19	censored	0	0.882102	59.5719	TCGA-3N-A9WB	21	deceased	1	0.782218	17.03
TCGA-EE-A2MC	18	deceased	1	0.833097	61.5117	TCGA-FS-A1Z3	20	deceased	1	0.743107	20.9094
TCGA-W3-A825	17	deceased	1	0.784091	63.024	TCGA-EE-A29V	19	deceased	1	0.703996	25.8737
TCGA-GN-A267	16	deceased	1	0.735085	64.4377	TCGA-FS-A1ZY	18	deceased	1	0.664885	27.0901
TCGA-D3-A2J8	15	deceased	1	0.68608	65.4897	TCGA-FR-A7U8	17	censored	0	0.664885	27.8463
TCGA-D3-A2JO	14	censored	0	0.68608	66.0815	TCGA-D3-A1Q8	16	deceased	1	0.62333	28.0764
TCGA-3N-A9WC	13	censored	0	0.68608	66.476	TCGA-EE-A17X	15	deceased	1	0.581774	29.8189
TCGA-EB-A5SG	12	censored	0	0.68608	68.2513	TCGA-FS-A4F9	14	censored	0	0.581774	34.027
TCGA-WE-A8ZO	11	censored	0	0.68608	70.5198	TCGA-EE-A3J8	13	deceased	1	0.537023	34.3229
TCGA-DA-A1HV	10	censored	0	0.68608	76.569	TCGA-EE-A2A5	12	deceased	1	0.492271	39.2872
TCGA-EE-A2GU	9	censored	0	0.68608	94.8154	TCGA-D3-A3MV	11	censored	0	0.492271	45.3036
TCGA-D3-A1QB	8	censored	0	0.68608	95.7359	TCGA-FS-A1ZE	10	deceased	1	0.443044	46.4543
TCGA-EE-A2A1	7	censored	0	0.68608	115.955	TCGA-D3-A8GI	9	deceased	1	0.393817	58.5199
TCGA-D3-A5GO	6	censored	0	0.68608	137.916	TCGA-GN-A268	8	deceased	1	0.344589	62.7938
TCGA-ER-A19W	5	deceased	1	0.548864	148.174	TCGA-D3-A51R	7	censored	0	0.344589	63.813
TCGA-D3-A2JL	4	censored	0	0.548864	171.582	TCGA-EE-A29Q	6	deceased	1	0.287158	66.739
TCGA-D3-A51E	3	censored	0	0.548864	174.836	TCGA-D3-A8GC	5	deceased	1	0.229726	79.5936
TCGA-DA-A1I1	2	censored	0	0.548864	222.507	TCGA-D3-A8GL	4	deceased	1	0.172295	89.1278
TCGA-W3-A824	1	censored	0	0.548864	228.162	TCGA-GN-A4U3	3	censored	0	0.172295	121.906
						TCGA-FS-A1ZQ	2	deceased	1	0.0861474	133.544
						TCGA-D3-A8GK	1	censored	0	0.0861474	170.201
