# Supplementary material for: Targeting the atypical chemokine receptor 2 (Ackr2) improves the benefit of anti-PD-1 immunotherapy in melanoma mouse model
Source: Oncoimmunology. 2025 Apr 18;14(1):2494426. doi: 10.1080/2162402X.2025.2494426 (PMC12013441; doi:10.1080/2162402X.2025.2494426)
Supplement: Supp table 12.xlsx [file KONI_A_2494426_SM2458.xlsx]

## Sheet: OS CCL5 CXCL10 BRAF
Supplementary table 12
Overall survival of BRAF-mutated melanoma patients with high versus low CCL5 CXCL10 expression
Overall survival
(A) CCL5 CXCL10 High in BRAF mut					(B) CCL5 CXCL10 Low in BRAF mut
Case ID	Number at Risk	Status		Survival Rate	Time (months)	Case ID	Number at Risk	Status		Survival Rate	Time (months)
TCGA-BF-A1PX	46	deceased	1	0.978261	9.27113	TCGA-GF-A2C7	30	censored	0	1	0.690403
TCGA-BF-AAP0	45	censored	0	0.978261	14.9259	TCGA-W3-AA1O	29	deceased	1	0.965517	4.01091
TCGA-FR-A728	44	censored	0	0.978261	19.1669	TCGA-FS-A1Z7	28	deceased	1	0.931034	7.7917
TCGA-GF-A4EO	43	censored	0	0.978261	19.4299	TCGA-D3-A3MO	27	deceased	1	0.896552	9.33688
TCGA-EE-A2M8	42	deceased	1	0.954969	19.7587	TCGA-GN-A4U7	26	deceased	1	0.862069	10.4218
TCGA-EB-A6R0	41	deceased	1	0.931677	19.9888	TCGA-EB-A6QZ	25	deceased	1	0.827586	11.5725
TCGA-D3-A8GD	40	censored	0	0.931677	23.6052	TCGA-BF-A1PU	24	censored	0	0.827586	12.7231
TCGA-WE-AAA4	39	censored	0	0.931677	24.986	TCGA-DA-A95Y	23	deceased	1	0.791604	14.1368
TCGA-DA-A1HW	38	censored	0	0.931677	26.9586	TCGA-EB-A5FP	22	deceased	1	0.755622	14.9259
TCGA-GN-A26C	37	deceased	1	0.906497	26.9915	TCGA-3N-A9WB	21	deceased	1	0.71964	17.03
TCGA-DA-A1IB	36	censored	0	0.906497	27.123	TCGA-D9-A4Z6	20	deceased	1	0.683658	18.4436
TCGA-EE-A3JD	35	deceased	1	0.880597	27.3531	TCGA-D9-A6EG	19	deceased	1	0.647676	22.9477
TCGA-D3-A8GB	34	deceased	1	0.854697	30.838	TCGA-FS-A1ZN	18	deceased	1	0.611694	23.9997
TCGA-ER-A193	33	deceased	1	0.828797	31.3969	TCGA-FS-A4FB	17	deceased	1	0.575712	26.7285
TCGA-WE-A8ZX	32	censored	0	0.828797	35.8023	TCGA-EE-A17Y	16	deceased	1	0.53973	27.2216
TCGA-GN-A4U5	31	censored	0	0.828797	38.0051	TCGA-EE-A3AD	15	deceased	1	0.503748	28.7668
TCGA-FR-A7UA	30	censored	0	0.828797	38.2681	TCGA-GF-A769	14	deceased	1	0.467766	35.1777
TCGA-D3-A2JH	29	censored	0	0.828797	42.0817	TCGA-EE-A3AG	13	deceased	1	0.431784	41.5886
TCGA-DA-A3F8	28	censored	0	0.828797	43.3639	TCGA-ER-A19C	12	deceased	1	0.395802	48.8871
TCGA-GN-A4U8	27	censored	0	0.828797	48.8871	TCGA-FS-A1ZD	11	deceased	1	0.35982	53.5227
TCGA-ER-A2NG	26	deceased	1	0.79692	48.9858	TCGA-WE-A8ZQ	10	censored	0	0.35982	63.2212
TCGA-ER-A19S	25	censored	0	0.79692	49.4789	TCGA-EE-A29A	9	deceased	1	0.31984	63.3527
TCGA-EE-A3JE	24	censored	0	0.79692	51.3529	TCGA-EE-A29E	8	censored	0	0.31984	63.7801
TCGA-EE-A29P	23	censored	0	0.79692	56.4158	TCGA-EE-A29C	7	deceased	1	0.274149	78.969
TCGA-D3-A2JP	22	censored	0	0.79692	59.5719	TCGA-EE-A2GO	6	censored	0	0.274149	126.804
TCGA-D3-A3CE	21	deceased	1	0.758971	60.2295	TCGA-EE-A3AH	5	deceased	1	0.219319	138.804
TCGA-ER-A19M	20	deceased	1	0.721023	61.0514	TCGA-FS-A1ZS	4	censored	0	0.219319	148.798
TCGA-HR-A2OH	19	deceased	1	0.683074	65.8842	TCGA-D3-A8GV	3	deceased	1	0.146213	167.702
TCGA-3N-A9WC	18	censored	0	0.683074	66.476	TCGA-FS-A1YY	2	deceased	1	0.0731063	228.589
TCGA-GN-A265	17	censored	0	0.683074	96.9195	TCGA-FS-A1ZC	1	deceased	1	0	357.366
TCGA-EE-A2ME	16	deceased	1	0.640382	103.265
TCGA-D3-A3MR	15	censored	0	0.640382	103.593
TCGA-D3-A1Q7	14	censored	0	0.640382	133.248
TCGA-EE-A3JH	13	censored	0	0.640382	134.333
TCGA-DA-A1I5	12	censored	0	0.640382	135.023
TCGA-D3-A51J	11	censored	0	0.640382	145.116
TCGA-ER-A19P	10	deceased	1	0.576344	162.08
TCGA-EE-A2GE	9	censored	0	0.576344	173.784
TCGA-FR-A44A	8	censored	0	0.576344	174.212
TCGA-EE-A2MK	7	censored	0	0.576344	180.393
TCGA-W3-AA1W	6	censored	0	0.576344	219.154
TCGA-EE-A2GH	5	censored	0	0.576344	220.239
TCGA-FR-A729	4	censored	0	0.576344	220.798
TCGA-D3-A8GJ	3	censored	0	0.576344	241.378
TCGA-EE-A2MP	2	censored	0	0.576344	248.644
TCGA-ER-A19G	1	censored	0	0.576344	302.068
