# Supplementary material for: Targeting the atypical chemokine receptor 2 (Ackr2) improves the benefit of anti-PD-1 immunotherapy in melanoma mouse model
Source: Oncoimmunology. 2025 Apr 18;14(1):2494426. doi: 10.1080/2162402X.2025.2494426 (PMC12013441; doi:10.1080/2162402X.2025.2494426)
Supplement: Supp table 10.xlsx [file KONI_A_2494426_SM2457.xlsx]

## Sheet: OS ACKR2 NRAS mut
Supplementary table 10
Disease-specific survival of NRAS-mutated melanoma patients with high versus low ACKR2 expression
Disease-specific survival
(A) ACKR2 high in NRAS Mutated patients						(B) ACKR2 Low in NRAS mutated patient
Case ID	Number at Risk	Status		Survival Rate	Time (months)	Case ID	Number at Risk	Status		Survival Rate	Time (months)
TCGA-EE-A17Z	18	deceased	1	0.944444	8.64648	TCGA-HR-A2OG	38	censored	0	1	0.230134
TCGA-EB-A5VU	17	deceased	1	0.888889	10.5533	TCGA-BF-A1PV	37	censored	0	1	0.460269
TCGA-FR-A69P	16	censored	0	0.888889	15.7149	TCGA-RP-A694	36	censored	0	1	0.690403
TCGA-WE-AAA3	15	censored	0	0.888889	21.4025	TCGA-YD-A89C	35	censored	0	1	6.90403
TCGA-EB-A4XL	14	censored	0	0.888889	25.5449	TCGA-GF-A3OT	34	censored	0	1	9.89578
TCGA-FS-A1ZZ	13	deceased	1	0.820513	27.0244	TCGA-EB-A44R	33	censored	0	1	10.3561
TCGA-ER-A2NB	12	deceased	1	0.752137	28.175	TCGA-DA-A3F3	32	deceased	1	0.96875	10.4876
TCGA-ER-A195	11	deceased	1	0.683761	35.4407	TCGA-DA-A95Z	31	censored	0	0.96875	13.019
TCGA-FS-A1ZB	10	deceased	1	0.615385	48.8543	TCGA-D3-A3ML	30	deceased	1	0.936458	13.8738
TCGA-WE-A8ZY	9	deceased	1	0.547009	49.5118	TCGA-EB-A44Q	29	censored	0	0.936458	13.8738
TCGA-WE-A8ZN	8	censored	0	0.547009	58.9802	TCGA-D9-A3Z1	28	deceased	1	0.903013	15.3861
TCGA-EE-A29S	7	deceased	1	0.468864	61.2815	TCGA-D9-A4Z3	27	censored	0	0.903013	16.6026
TCGA-D3-A2J8	6	deceased	1	0.39072	65.4897	TCGA-3N-A9WB	26	deceased	1	0.868282	17.03
TCGA-EE-A29Q	5	deceased	1	0.312576	66.739	TCGA-D9-A3Z4	25	deceased	1	0.833551	17.0628
TCGA-EE-A29G	4	deceased	1	0.234432	72.065	TCGA-QB-AA9O	24	deceased	1	0.79882	18.0491
TCGA-FS-A1ZP	3	deceased	1	0.156288	74.7279	TCGA-FR-A7U8	23	censored	0	0.79882	27.8463
TCGA-EE-A2GL	2	censored	0	0.156288	79.6594	TCGA-FS-A4F5	22	deceased	1	0.76251	28.7339
TCGA-EE-A2A1	1	censored	0	0.156288	115.955	TCGA-D3-A8GQ	21	deceased	1	0.7262	29.0627
						TCGA-EB-A5UL	20	censored	0	0.7262	29.2928
						TCGA-FS-A4F9	19	censored	0	0.7262	34.027
						TCGA-EE-A3J8	18	censored	0	0.7262	34.3229
						TCGA-D3-A3MV	17	censored	0	0.7262	45.3036
						TCGA-WE-A8K1	16	censored	0	0.7262	49.0515
						TCGA-FS-A1ZW	15	censored	0	0.7262	49.4789
						TCGA-GN-A268	14	deceased	1	0.674328	62.7938
						TCGA-D3-A2JO	13	censored	0	0.674328	66.0815
						TCGA-3N-A9WC	12	censored	0	0.674328	66.476
						TCGA-WE-A8ZO	11	censored	0	0.674328	70.5198
						TCGA-D3-A8GL	10	deceased	1	0.606895	89.1278
						TCGA-GN-A262	9	censored	0	0.606895	139.889
						TCGA-ER-A19W	8	deceased	1	0.531033	148.174
						TCGA-EE-A2MM	7	deceased	1	0.455172	167.9
						TCGA-D3-A8GK	6	censored	0	0.455172	170.201
						TCGA-D3-A51E	5	censored	0	0.455172	174.836
						TCGA-FS-A1Z0	4	deceased	1	0.341379	202.65
						TCGA-EE-A2ML	3	deceased	1	0.227586	216.655
						TCGA-W3-A824	2	censored	0	0.227586	228.162
						TCGA-EE-A2GD	1	deceased	1	0	340.139
