# Supplementary material for: Targeting the atypical chemokine receptor 2 (Ackr2) improves the benefit of anti-PD-1 immunotherapy in melanoma mouse model
Source: Oncoimmunology. 2025 Apr 18;14(1):2494426. doi: 10.1080/2162402X.2025.2494426 (PMC12013441; doi:10.1080/2162402X.2025.2494426)
Supplement: Supp table 8.xlsx [file KONI_A_2494426_SM2456.xlsx]

## Sheet: NRAS Mutated melanoma
Supplementary table 8
ACKR2 status in NRAS-mutated melanoma patients
#	Sample ID	Patient ID	Altered	NRAS status	ACKR2
1	TCGA-ER-A2NB-01	TCGA-ER-A2NB	1	Q61R (driver)	HIGH
2	TCGA-ER-A19W-06	TCGA-ER-A19W	1	Q61K (driver)	LOW
3	TCGA-ER-A195-06	TCGA-ER-A195	1	Q61K (driver)	HIGH
4	TCGA-EE-A3J8-06	TCGA-EE-A3J8	1	Q61R (driver)	LOW
5	TCGA-EE-A2MM-06	TCGA-EE-A2MM	1	Q61H (driver)	LOW
6	TCGA-EE-A2ML-06	TCGA-EE-A2ML	1	Q61R (driver)	LOW
7	TCGA-EE-A2GL-06	TCGA-EE-A2GL	1	Q61K (driver)	HIGH
8	TCGA-EE-A2GD-06	TCGA-EE-A2GD	1	Q61K (driver)	LOW
9	TCGA-EE-A2A1-06	TCGA-EE-A2A1	1	Q61R (driver)	HIGH
10	TCGA-EE-A29S-06	TCGA-EE-A29S	1	Q61L (driver)	HIGH
11	TCGA-EE-A29Q-06	TCGA-EE-A29Q	1	Q61L (driver)	HIGH
12	TCGA-EE-A29L-06	TCGA-EE-A29L	1	Q61L (driver)	HIGH
13	TCGA-EE-A29G-06	TCGA-EE-A29G	1	Q61K (driver)	HIGH
14	TCGA-EE-A20C-06	TCGA-EE-A20C	1	Q61R (driver)	LOW
15	TCGA-EE-A17Z-06	TCGA-EE-A17Z	1	X97_splice	HIGH
16	TCGA-EB-A5VU-01	TCGA-EB-A5VU	1	Q61R (driver)	HIGH
17	TCGA-EB-A5UL-06	TCGA-EB-A5UL	1	Q61K (driver)	LOW
18	TCGA-EB-A4XL-01	TCGA-EB-A4XL	1	Q61K (driver), L52W	HIGH
19	TCGA-EB-A44R-06	TCGA-EB-A44R	1	G13D (driver)	LOW
20	TCGA-EB-A44Q-06	TCGA-EB-A44Q	1	Q61L (driver)	LOW
21	TCGA-DA-A95Z-06	TCGA-DA-A95Z	1	Y157Lfs*19	LOW
22	TCGA-DA-A3F3-06	TCGA-DA-A3F3	1	Q61K (driver), Q61R (driver)	LOW
23	TCGA-D9-A4Z3-01	TCGA-D9-A4Z3	1	Q61R (driver)	LOW
24	TCGA-D9-A3Z4-01	TCGA-D9-A3Z4	1	Q61R (driver)	LOW
25	TCGA-D9-A3Z1-06	TCGA-D9-A3Z1	1	Q61R (driver)	LOW
26	TCGA-D3-A8GR-06	TCGA-D3-A8GR	1	Q61K (driver)	HIGH
27	TCGA-D3-A8GQ-06	TCGA-D3-A8GQ	1	Q61L (driver)	LOW
28	TCGA-D3-A8GL-06	TCGA-D3-A8GL	1	Q61R (driver)	LOW
29	TCGA-D3-A8GK-06	TCGA-D3-A8GK	1	Q61R (driver)	LOW
30	TCGA-D3-A51G-06	TCGA-D3-A51G	1	Q61K (driver)	LOW
31	TCGA-D3-A51E-06	TCGA-D3-A51E	1	Q61R (driver)	LOW
32	TCGA-D3-A3MV-06	TCGA-D3-A3MV	1	Q61R (driver)	LOW
33	TCGA-D3-A3ML-06	TCGA-D3-A3ML	1	Q61L (driver)	LOW
34	TCGA-D3-A2JO-06	TCGA-D3-A2JO	1	Q61K (driver)	LOW
35	TCGA-D3-A2J8-06	TCGA-D3-A2J8	1	Q61L (driver)	HIGH
36	TCGA-BF-A1PV-01	TCGA-BF-A1PV	1	Q61L (driver)	LOW
37	TCGA-3N-A9WC-06	TCGA-3N-A9WC	1	Q61L (driver)	LOW
38	TCGA-3N-A9WB-06	TCGA-3N-A9WB	1	Q61K (driver)	LOW
39	TCGA-YD-A89C-06	TCGA-YD-A89C	1	Q61R (driver)	LOW
40	TCGA-WE-AAA3-06	TCGA-WE-AAA3	1	Q61R (driver)	HIGH
41	TCGA-WE-A8ZY-06	TCGA-WE-A8ZY	1	Q61R (driver)	HIGH
42	TCGA-WE-A8ZO-06	TCGA-WE-A8ZO	1	Q61R (driver)	LOW
43	TCGA-WE-A8ZN-06	TCGA-WE-A8ZN	1	Q61K (driver)	HIGH
44	TCGA-WE-A8K1-06	TCGA-WE-A8K1	1	Q61R (driver)	LOW
45	TCGA-W3-A824-06	TCGA-W3-A824	1	Q61K (driver)	LOW
46	TCGA-RP-A694-06	TCGA-RP-A694	1	Q61K (driver)	LOW
47	TCGA-QB-AA9O-06	TCGA-QB-AA9O	1	Q61L (driver)	LOW
48	TCGA-HR-A2OG-06	TCGA-HR-A2OG	1	Q61R (driver)	LOW
49	TCGA-GN-A268-06	TCGA-GN-A268	1	Q61K (driver)	LOW
50	TCGA-GN-A262-06	TCGA-GN-A262	1	S106*	LOW
51	TCGA-GF-A3OT-06	TCGA-GF-A3OT	1	Q61K (driver)	LOW
52	TCGA-FS-A4F9-06	TCGA-FS-A4F9	1	Q61K (driver)	LOW
53	TCGA-FS-A4F5-06	TCGA-FS-A4F5	1	Q61R (driver)	LOW
54	TCGA-FS-A1ZZ-06	TCGA-FS-A1ZZ	1	P34L	HIGH
55	TCGA-FS-A1ZW-06	TCGA-FS-A1ZW	1	Q61K (driver)	LOW
56	TCGA-FS-A1ZP-06	TCGA-FS-A1ZP	1	Q61L (driver)	HIGH
57	TCGA-FS-A1ZB-06	TCGA-FS-A1ZB	1	Q61R (driver)	HIGH
58	TCGA-FS-A1Z0-06	TCGA-FS-A1Z0	1	Q61R (driver)	LOW
59	TCGA-FR-A7U8-06	TCGA-FR-A7U8	1	Q61R (driver)	LOW
60	TCGA-FR-A69P-06	TCGA-FR-A69P	1	Q61R (driver)	HIGH
