# Supplementary material for: Targeting the atypical chemokine receptor 2 (Ackr2) improves the benefit of anti-PD-1 immunotherapy in melanoma mouse model
Source: Oncoimmunology. 2025 Apr 18;14(1):2494426. doi: 10.1080/2162402X.2025.2494426 (PMC12013441; doi:10.1080/2162402X.2025.2494426)
Supplement: Supp table 17.xlsx [file KONI_A_2494426_SM2455.xlsx]

## Sheet: Exp CD8 in CCL5_10 BRAF Mut
Supplementary table 12
CD8 A and CD8 B mRNA expression in BRAF-mutated patients with high and low expression of CCL5/CXCL10
mRNA Expression, RSEM (Batch normalized from Illumina HiSeq_RNASeqV2) (log2)
Sample Id	Group	CD8A	Sample Id	Group	CD8B
TCGA-3N-A9WC-06	(A) CCL5 CXCL10 High in BRAF mut	11.0317	TCGA-3N-A9WC-06	(A) CCL5 CXCL10 High in BRAF mut	9.20354
TCGA-BF-A1PX-01	(A) CCL5 CXCL10 High in BRAF mut	11.115	TCGA-BF-A1PX-01	(A) CCL5 CXCL10 High in BRAF mut	9.42736
TCGA-BF-AAP0-06	(A) CCL5 CXCL10 High in BRAF mut	11.1706	TCGA-BF-AAP0-06	(A) CCL5 CXCL10 High in BRAF mut	9.32142
TCGA-D3-A1Q7-06	(A) CCL5 CXCL10 High in BRAF mut	11.5651	TCGA-D3-A1Q7-06	(A) CCL5 CXCL10 High in BRAF mut	9.54532
TCGA-D3-A2JH-06	(A) CCL5 CXCL10 High in BRAF mut	12.35	TCGA-D3-A2JH-06	(A) CCL5 CXCL10 High in BRAF mut	10.5192
TCGA-D3-A2JP-06	(A) CCL5 CXCL10 High in BRAF mut	9.78204	TCGA-D3-A2JP-06	(A) CCL5 CXCL10 High in BRAF mut	7.5918
TCGA-D3-A3CE-06	(A) CCL5 CXCL10 High in BRAF mut	10.4602	TCGA-D3-A3CE-06	(A) CCL5 CXCL10 High in BRAF mut	8.16024
TCGA-D3-A3MR-06	(A) CCL5 CXCL10 High in BRAF mut	11.0079	TCGA-D3-A3MR-06	(A) CCL5 CXCL10 High in BRAF mut	9.49022
TCGA-D3-A51J-06	(A) CCL5 CXCL10 High in BRAF mut	11.1537	TCGA-D3-A51J-06	(A) CCL5 CXCL10 High in BRAF mut	9.41889
TCGA-D3-A8GB-06	(A) CCL5 CXCL10 High in BRAF mut	10.6281	TCGA-D3-A8GB-06	(A) CCL5 CXCL10 High in BRAF mut	8.73425
TCGA-D3-A8GD-06	(A) CCL5 CXCL10 High in BRAF mut	10.6494	TCGA-D3-A8GD-06	(A) CCL5 CXCL10 High in BRAF mut	8.98056
TCGA-D3-A8GJ-06	(A) CCL5 CXCL10 High in BRAF mut	11.7234	TCGA-D3-A8GJ-06	(A) CCL5 CXCL10 High in BRAF mut	10.1841
TCGA-DA-A1HW-06	(A) CCL5 CXCL10 High in BRAF mut	10.6687	TCGA-DA-A1HW-06	(A) CCL5 CXCL10 High in BRAF mut	8.2731
TCGA-DA-A1I5-06	(A) CCL5 CXCL10 High in BRAF mut	9.44675	TCGA-DA-A1I5-06	(A) CCL5 CXCL10 High in BRAF mut	7.86027
TCGA-DA-A1IB-06	(A) CCL5 CXCL10 High in BRAF mut	11.2862	TCGA-DA-A1IB-06	(A) CCL5 CXCL10 High in BRAF mut	9.31188
TCGA-DA-A3F8-06	(A) CCL5 CXCL10 High in BRAF mut	12.3369	TCGA-DA-A3F8-06	(A) CCL5 CXCL10 High in BRAF mut	10.509
TCGA-EB-A6R0-01	(A) CCL5 CXCL10 High in BRAF mut	9.96864	TCGA-EB-A6R0-01	(A) CCL5 CXCL10 High in BRAF mut	7.93814
TCGA-EE-A29P-06	(A) CCL5 CXCL10 High in BRAF mut	11.7869	TCGA-EE-A29P-06	(A) CCL5 CXCL10 High in BRAF mut	9.5344
TCGA-EE-A2GE-06	(A) CCL5 CXCL10 High in BRAF mut	11.0954	TCGA-EE-A2GE-06	(A) CCL5 CXCL10 High in BRAF mut	9.28285
TCGA-EE-A2GH-06	(A) CCL5 CXCL10 High in BRAF mut	11.6616	TCGA-EE-A2GH-06	(A) CCL5 CXCL10 High in BRAF mut	9.24005
TCGA-EE-A2M8-06	(A) CCL5 CXCL10 High in BRAF mut	12.5053	TCGA-EE-A2M8-06	(A) CCL5 CXCL10 High in BRAF mut	10.7127
TCGA-EE-A2ME-06	(A) CCL5 CXCL10 High in BRAF mut	11.8187	TCGA-EE-A2ME-06	(A) CCL5 CXCL10 High in BRAF mut	10.3599
TCGA-EE-A2MK-06	(A) CCL5 CXCL10 High in BRAF mut	9.94416	TCGA-EE-A2MK-06	(A) CCL5 CXCL10 High in BRAF mut	7.97211
TCGA-EE-A2MP-06	(A) CCL5 CXCL10 High in BRAF mut	9.89136	TCGA-EE-A2MP-06	(A) CCL5 CXCL10 High in BRAF mut	7.80367
TCGA-EE-A3JD-06	(A) CCL5 CXCL10 High in BRAF mut	10.2404	TCGA-EE-A3JD-06	(A) CCL5 CXCL10 High in BRAF mut	8.887
TCGA-EE-A3JE-06	(A) CCL5 CXCL10 High in BRAF mut	12.2875	TCGA-EE-A3JE-06	(A) CCL5 CXCL10 High in BRAF mut	9.98392
TCGA-EE-A3JH-06	(A) CCL5 CXCL10 High in BRAF mut	11.4452	TCGA-EE-A3JH-06	(A) CCL5 CXCL10 High in BRAF mut	9.81564
TCGA-ER-A193-06	(A) CCL5 CXCL10 High in BRAF mut	10.2311	TCGA-ER-A193-06	(A) CCL5 CXCL10 High in BRAF mut	8.03378
TCGA-ER-A19G-06	(A) CCL5 CXCL10 High in BRAF mut	8.49605	TCGA-ER-A19G-06	(A) CCL5 CXCL10 High in BRAF mut	6.16242
TCGA-ER-A19M-06	(A) CCL5 CXCL10 High in BRAF mut	10.5181	TCGA-ER-A19M-06	(A) CCL5 CXCL10 High in BRAF mut	8.57079
TCGA-ER-A19P-06	(A) CCL5 CXCL10 High in BRAF mut	12.1316	TCGA-ER-A19P-06	(A) CCL5 CXCL10 High in BRAF mut	10.5618
TCGA-ER-A19S-06	(A) CCL5 CXCL10 High in BRAF mut	12.4326	TCGA-ER-A19S-06	(A) CCL5 CXCL10 High in BRAF mut	10.8951
TCGA-ER-A2NG-06	(A) CCL5 CXCL10 High in BRAF mut	11.2021	TCGA-ER-A2NG-06	(A) CCL5 CXCL10 High in BRAF mut	9.2407
TCGA-FR-A44A-06	(A) CCL5 CXCL10 High in BRAF mut	11.7733	TCGA-FR-A44A-06	(A) CCL5 CXCL10 High in BRAF mut	9.36801
TCGA-FR-A728-01	(A) CCL5 CXCL10 High in BRAF mut	10.1534	TCGA-FR-A728-01	(A) CCL5 CXCL10 High in BRAF mut	8.20686
TCGA-FR-A729-06	(A) CCL5 CXCL10 High in BRAF mut	10.8241	TCGA-FR-A729-06	(A) CCL5 CXCL10 High in BRAF mut	9.1065
TCGA-FR-A7UA-06	(A) CCL5 CXCL10 High in BRAF mut	13.4116	TCGA-FR-A7UA-06	(A) CCL5 CXCL10 High in BRAF mut	11.4758
TCGA-GF-A4EO-06	(A) CCL5 CXCL10 High in BRAF mut	11.5713	TCGA-GF-A4EO-06	(A) CCL5 CXCL10 High in BRAF mut	10.1556
TCGA-GN-A265-06	(A) CCL5 CXCL10 High in BRAF mut	9.27303	TCGA-GN-A265-06	(A) CCL5 CXCL10 High in BRAF mut	7.35371
TCGA-GN-A26C-01	(A) CCL5 CXCL10 High in BRAF mut	11.1121	TCGA-GN-A26C-01	(A) CCL5 CXCL10 High in BRAF mut	8.74675
TCGA-GN-A4U5-01	(A) CCL5 CXCL10 High in BRAF mut	10.7985	TCGA-GN-A4U5-01	(A) CCL5 CXCL10 High in BRAF mut	8.51506
TCGA-GN-A4U8-06	(A) CCL5 CXCL10 High in BRAF mut	10.2714	TCGA-GN-A4U8-06	(A) CCL5 CXCL10 High in BRAF mut	8.18865
TCGA-HR-A2OH-06	(A) CCL5 CXCL10 High in BRAF mut	12.5449	TCGA-HR-A2OH-06	(A) CCL5 CXCL10 High in BRAF mut	10.5931
TCGA-W3-AA1W-06	(A) CCL5 CXCL10 High in BRAF mut	12.5746	TCGA-W3-AA1W-06	(A) CCL5 CXCL10 High in BRAF mut	10.6667
TCGA-WE-A8ZX-06	(A) CCL5 CXCL10 High in BRAF mut	10.0418	TCGA-WE-A8ZX-06	(A) CCL5 CXCL10 High in BRAF mut	7.89514
TCGA-WE-AAA4-06	(A) CCL5 CXCL10 High in BRAF mut	11.7103	TCGA-WE-AAA4-06	(A) CCL5 CXCL10 High in BRAF mut	10.4025
TCGA-3N-A9WB-06	(B) CCL5 CXCL10 Low in BRAF mut	2.89956	TCGA-3N-A9WB-06	(B) CCL5 CXCL10 Low in BRAF mut	1.14509
TCGA-BF-A1PU-01	(B) CCL5 CXCL10 Low in BRAF mut	2.77488	TCGA-BF-A1PU-01	(B) CCL5 CXCL10 Low in BRAF mut	1.39144
TCGA-D3-A3MO-06	(B) CCL5 CXCL10 Low in BRAF mut	2.90906	TCGA-D3-A3MO-06	(B) CCL5 CXCL10 Low in BRAF mut	0
TCGA-D3-A8GV-06	(B) CCL5 CXCL10 Low in BRAF mut	6.09993	TCGA-D3-A8GV-06	(B) CCL5 CXCL10 Low in BRAF mut	3.60134
TCGA-D9-A4Z6-06	(B) CCL5 CXCL10 Low in BRAF mut	6.14833	TCGA-D9-A4Z6-06	(B) CCL5 CXCL10 Low in BRAF mut	5.04299
TCGA-D9-A6EG-06	(B) CCL5 CXCL10 Low in BRAF mut	2.35865	TCGA-D9-A6EG-06	(B) CCL5 CXCL10 Low in BRAF mut	0.668845
TCGA-DA-A95Y-06	(B) CCL5 CXCL10 Low in BRAF mut	4.24451	TCGA-DA-A95Y-06	(B) CCL5 CXCL10 Low in BRAF mut	3.64054
TCGA-EB-A5FP-01	(B) CCL5 CXCL10 Low in BRAF mut	3.41113	TCGA-EB-A5FP-01	(B) CCL5 CXCL10 Low in BRAF mut	1.58207
TCGA-EB-A6QZ-01	(B) CCL5 CXCL10 Low in BRAF mut	4.20764	TCGA-EB-A6QZ-01	(B) CCL5 CXCL10 Low in BRAF mut	2.02091
TCGA-EE-A17Y-06	(B) CCL5 CXCL10 Low in BRAF mut	5.13383	TCGA-EE-A17Y-06	(B) CCL5 CXCL10 Low in BRAF mut	1.96458
TCGA-EE-A29A-06	(B) CCL5 CXCL10 Low in BRAF mut	3.64107	TCGA-EE-A29A-06	(B) CCL5 CXCL10 Low in BRAF mut	2.79712
TCGA-EE-A29C-06	(B) CCL5 CXCL10 Low in BRAF mut	5.61807	TCGA-EE-A29C-06	(B) CCL5 CXCL10 Low in BRAF mut	3.65693
TCGA-EE-A29E-06	(B) CCL5 CXCL10 Low in BRAF mut	2.61685	TCGA-EE-A29E-06	(B) CCL5 CXCL10 Low in BRAF mut	0.891963
TCGA-EE-A29W-06	(B) CCL5 CXCL10 Low in BRAF mut	6.285	TCGA-EE-A29W-06	(B) CCL5 CXCL10 Low in BRAF mut	2.6771
TCGA-EE-A2GO-06	(B) CCL5 CXCL10 Low in BRAF mut	4.51615	TCGA-EE-A2GO-06	(B) CCL5 CXCL10 Low in BRAF mut	2.18539
TCGA-EE-A3AD-06	(B) CCL5 CXCL10 Low in BRAF mut	4.04064	TCGA-EE-A3AD-06	(B) CCL5 CXCL10 Low in BRAF mut	1.51344
TCGA-EE-A3AG-06	(B) CCL5 CXCL10 Low in BRAF mut	5.78521	TCGA-EE-A3AG-06	(B) CCL5 CXCL10 Low in BRAF mut	8.36585
TCGA-EE-A3AH-06	(B) CCL5 CXCL10 Low in BRAF mut	4.36712	TCGA-EE-A3AH-06	(B) CCL5 CXCL10 Low in BRAF mut	2.12928
TCGA-ER-A19C-06	(B) CCL5 CXCL10 Low in BRAF mut	4.97647	TCGA-ER-A19C-06	(B) CCL5 CXCL10 Low in BRAF mut	3.0927
TCGA-FS-A1YY-06	(B) CCL5 CXCL10 Low in BRAF mut	3.91637	TCGA-FS-A1YY-06	(B) CCL5 CXCL10 Low in BRAF mut	3.03168
TCGA-FS-A1Z7-06	(B) CCL5 CXCL10 Low in BRAF mut	5.96509	TCGA-FS-A1Z7-06	(B) CCL5 CXCL10 Low in BRAF mut	3.8813
TCGA-FS-A1ZC-06	(B) CCL5 CXCL10 Low in BRAF mut	4.18461	TCGA-FS-A1ZC-06	(B) CCL5 CXCL10 Low in BRAF mut	2.7502
TCGA-FS-A1ZD-06	(B) CCL5 CXCL10 Low in BRAF mut	9.69566	TCGA-FS-A1ZD-06	(B) CCL5 CXCL10 Low in BRAF mut	1.60725
TCGA-FS-A1ZN-01	(B) CCL5 CXCL10 Low in BRAF mut	5.17089	TCGA-FS-A1ZN-01	(B) CCL5 CXCL10 Low in BRAF mut	2.8759
TCGA-FS-A1ZS-06	(B) CCL5 CXCL10 Low in BRAF mut	5.19974	TCGA-FS-A1ZS-06	(B) CCL5 CXCL10 Low in BRAF mut	2.56245
TCGA-FS-A4FB-06	(B) CCL5 CXCL10 Low in BRAF mut	3.12578	TCGA-FS-A4FB-06	(B) CCL5 CXCL10 Low in BRAF mut	1.15075
TCGA-GF-A2C7-01	(B) CCL5 CXCL10 Low in BRAF mut	3.39104	TCGA-GF-A2C7-01	(B) CCL5 CXCL10 Low in BRAF mut	0.396598
TCGA-GF-A769-01	(B) CCL5 CXCL10 Low in BRAF mut	4.47493	TCGA-GF-A769-01	(B) CCL5 CXCL10 Low in BRAF mut	2.85296
TCGA-GN-A4U7-06	(B) CCL5 CXCL10 Low in BRAF mut	2.92281	TCGA-GN-A4U7-06	(B) CCL5 CXCL10 Low in BRAF mut	1.59722
TCGA-W3-AA1O-06	(B) CCL5 CXCL10 Low in BRAF mut	4.57142	TCGA-W3-AA1O-06	(B) CCL5 CXCL10 Low in BRAF mut	2.58068
TCGA-WE-A8ZQ-06	(B) CCL5 CXCL10 Low in BRAF mut	2.54634	TCGA-WE-A8ZQ-06	(B) CCL5 CXCL10 Low in BRAF mut	0
