# Supplementary material for: Targeting the atypical chemokine receptor 2 (Ackr2) improves the benefit of anti-PD-1 immunotherapy in melanoma mouse model
Source: Oncoimmunology. 2025 Apr 18;14(1):2494426. doi: 10.1080/2162402X.2025.2494426 (PMC12013441; doi:10.1080/2162402X.2025.2494426)
Supplement: Supp table 14.xlsx [file KONI_A_2494426_SM2454.xlsx]

## Sheet: Exp CCL5 CXCL10 in NRAS
Supplementary table 14
Levels of CCL5 and CXCL10 in NRAS-mutated melanoma patients
#	Sample ID	Patient ID	Altered	CCL5	CXCL10
1	TCGA-ER-A2NH-06	TCGA-ER-A2NH	1	HIGH	HIGH
2	TCGA-ER-A2NE-06	TCGA-ER-A2NE	1	LOW	LOW
3	TCGA-ER-A2NB-01	TCGA-ER-A2NB	1	HIGH	LOW
4	TCGA-ER-A19W-06	TCGA-ER-A19W	1	HIGH	HIGH
5	TCGA-ER-A195-06	TCGA-ER-A195	1	HIGH	HIGH
6	TCGA-EE-A3J8-06	TCGA-EE-A3J8	1	LOW	LOW
7	TCGA-EE-A2MU-06	TCGA-EE-A2MU	1	HIGH	HIGH
8	TCGA-EE-A2MN-06	TCGA-EE-A2MN	1	HIGH	HIGH
9	TCGA-EE-A2MM-06	TCGA-EE-A2MM	1	LOW	HIGH
10	TCGA-EE-A2MC-06	TCGA-EE-A2MC	1	HIGH	HIGH
11	TCGA-EE-A2GU-06	TCGA-EE-A2GU	1	HIGH	HIGH
12	TCGA-EE-A2A5-06	TCGA-EE-A2A5	1	LOW	LOW
13	TCGA-EE-A2A1-06	TCGA-EE-A2A1	1	HIGH	HIGH
14	TCGA-EE-A29V-06	TCGA-EE-A29V	1	LOW	LOW
15	TCGA-EE-A29R-06	TCGA-EE-A29R	1	LOW	LOW
16	TCGA-EE-A29Q-06	TCGA-EE-A29Q	1	LOW	LOW
17	TCGA-EE-A29L-06	TCGA-EE-A29L	1	LOW	LOW
18	TCGA-EE-A20C-06	TCGA-EE-A20C	1	LOW	LOW
19	TCGA-EE-A185-06	TCGA-EE-A185	1	LOW	LOW
20	TCGA-EE-A17Z-06	TCGA-EE-A17Z	1	LOW	LOW
21	TCGA-EE-A17X-06	TCGA-EE-A17X	1	LOW	LOW
22	TCGA-EB-A5UL-06	TCGA-EB-A5UL	1	HIGH	HIGH
23	TCGA-EB-A5SG-06	TCGA-EB-A5SG	1	HIGH	HIGH
24	TCGA-EB-A551-01	TCGA-EB-A551	1	HIGH	HIGH
25	TCGA-EB-A44Q-06	TCGA-EB-A44Q	1	HIGH	HIGH
26	TCGA-EB-A44O-01	TCGA-EB-A44O	1	LOW	LOW
27	TCGA-DA-A1I1-06	TCGA-DA-A1I1	1	HIGH	HIGH
28	TCGA-DA-A1HV-06	TCGA-DA-A1HV	1	HIGH	HIGH
29	TCGA-D9-A3Z1-06	TCGA-D9-A3Z1	1	HIGH	HIGH
30	TCGA-D3-A8GR-06	TCGA-D3-A8GR	1	LOW	LOW
31	TCGA-D3-A8GL-06	TCGA-D3-A8GL	1	LOW	LOW
32	TCGA-D3-A8GK-06	TCGA-D3-A8GK	1	LOW	LOW
33	TCGA-D3-A8GI-06	TCGA-D3-A8GI	1	LOW	LOW
34	TCGA-D3-A8GC-06	TCGA-D3-A8GC	1	LOW	LOW
35	TCGA-D3-A5GO-06	TCGA-D3-A5GO	1	HIGH	HIGH
36	TCGA-D3-A51R-06	TCGA-D3-A51R	1	LOW	LOW
37	TCGA-D3-A51E-06	TCGA-D3-A51E	1	HIGH	HIGH
38	TCGA-D3-A3MV-06	TCGA-D3-A3MV	1	LOW	LOW
39	TCGA-D3-A3ML-06	TCGA-D3-A3ML	1	LOW	LOW
40	TCGA-D3-A2JP-06	TCGA-D3-A2JP	1	HIGH	HIGH
41	TCGA-D3-A2JO-06	TCGA-D3-A2JO	1	HIGH	HIGH
42	TCGA-D3-A2JL-06	TCGA-D3-A2JL	1	HIGH	HIGH
43	TCGA-D3-A2J8-06	TCGA-D3-A2J8	1	HIGH	HIGH
44	TCGA-D3-A1QB-06	TCGA-D3-A1QB	1	HIGH	HIGH
45	TCGA-D3-A1Q8-06	TCGA-D3-A1Q8	1	LOW	LOW
46	TCGA-D3-A1Q1-06	TCGA-D3-A1Q1	1	LOW	LOW
47	TCGA-BF-A1PV-01	TCGA-BF-A1PV	1	LOW	LOW
48	TCGA-3N-A9WC-06	TCGA-3N-A9WC	1	HIGH	HIGH
49	TCGA-3N-A9WB-06	TCGA-3N-A9WB	1	LOW	LOW
50	TCGA-YD-A89C-06	TCGA-YD-A89C	1	LOW	LOW
51	TCGA-WE-A8ZO-06	TCGA-WE-A8ZO	1	HIGH	HIGH
52	TCGA-WE-A8K1-06	TCGA-WE-A8K1	1	HIGH	HIGH
53	TCGA-W3-A825-06	TCGA-W3-A825	1	HIGH	HIGH
54	TCGA-W3-A824-06	TCGA-W3-A824	1	HIGH	HIGH
55	TCGA-GN-A4U3-06	TCGA-GN-A4U3	1	LOW	LOW
56	TCGA-GN-A268-06	TCGA-GN-A268	1	LOW	LOW
57	TCGA-GN-A267-06	TCGA-GN-A267	1	HIGH	HIGH
58	TCGA-GF-A6C9-06	TCGA-GF-A6C9	1	HIGH	HIGH
59	TCGA-FS-A4F9-06	TCGA-FS-A4F9	1	LOW	LOW
60	TCGA-FS-A1ZY-06	TCGA-FS-A1ZY	1	LOW	LOW
61	TCGA-FS-A1ZQ-06	TCGA-FS-A1ZQ	1	LOW	LOW
62	TCGA-FS-A1ZE-06	TCGA-FS-A1ZE	1	LOW	LOW
63	TCGA-FS-A1Z3-06	TCGA-FS-A1Z3	1	LOW	LOW
64	TCGA-FR-A7U8-06	TCGA-FR-A7U8	1	LOW	LOW
65	TCGA-FR-A69P-06	TCGA-FR-A69P	1	LOW	LOW
