# Supplementary material for: Targeting the atypical chemokine receptor 2 (Ackr2) improves the benefit of anti-PD-1 immunotherapy in melanoma mouse model
Source: Oncoimmunology. 2025 Apr 18;14(1):2494426. doi: 10.1080/2162402X.2025.2494426 (PMC12013441; doi:10.1080/2162402X.2025.2494426)
Supplement: Supp table 9.xlsx [file KONI_A_2494426_SM2453.xlsx]

## Sheet: OS ACKR2 NRAS mut
Supplementary table 9
Overall survival of NRAS-mutated melanoma patients with high versus low ACKR2 expression
Overall survival
(A) ACKR2 high in NRAS Mutated patients						(B) ACKR2 Low in NRAS mutated patient
Case ID	Number at Risk	Status		Survival Rate	Time (months)	Case ID	Number at Risk	Status		Survival Rate	Time (months)
TCGA-EE-A29L	19	deceased	1	0.947368	2.59723	TCGA-HR-A2OG	38	censored	0	1	0.230134
TCGA-EE-A17Z	18	deceased	1	0.894737	8.64648	TCGA-BF-A1PV	37	censored	0	1	0.460269
TCGA-EB-A5VU	17	deceased	1	0.842105	10.5533	TCGA-RP-A694	36	censored	0	1	0.690403
TCGA-FR-A69P	16	censored	0	0.842105	15.7149	TCGA-YD-A89C	35	censored	0	1	6.90403
TCGA-WE-AAA3	15	censored	0	0.842105	21.4025	TCGA-GF-A3OT	34	censored	0	1	9.89578
TCGA-EB-A4XL	14	censored	0	0.842105	25.5449	TCGA-EB-A44R	33	deceased	1	0.969697	10.3561
TCGA-FS-A1ZZ	13	deceased	1	0.777328	27.0244	TCGA-DA-A3F3	32	deceased	1	0.939394	10.4876
TCGA-ER-A2NB	12	deceased	1	0.712551	28.175	TCGA-DA-A95Z	31	censored	0	0.939394	13.019
TCGA-ER-A195	11	deceased	1	0.647773	35.4407	TCGA-D3-A3ML	30	deceased	1	0.908081	13.8738
TCGA-FS-A1ZB	10	deceased	1	0.582996	48.8543	TCGA-EB-A44Q	29	censored	0	0.908081	13.8738
TCGA-WE-A8ZY	9	deceased	1	0.518219	49.5118	TCGA-D9-A3Z1	28	deceased	1	0.875649	15.3861
TCGA-WE-A8ZN	8	censored	0	0.518219	58.9802	TCGA-D9-A4Z3	27	censored	0	0.875649	16.6026
TCGA-EE-A29S	7	deceased	1	0.444187	61.2815	TCGA-3N-A9WB	26	deceased	1	0.841971	17.03
TCGA-D3-A2J8	6	deceased	1	0.370156	65.4897	TCGA-D9-A3Z4	25	deceased	1	0.808292	17.0628
TCGA-EE-A29Q	5	deceased	1	0.296125	66.739	TCGA-QB-AA9O	24	deceased	1	0.774613	18.0491
TCGA-EE-A29G	4	deceased	1	0.222094	72.065	TCGA-FR-A7U8	23	censored	0	0.774613	27.8463
TCGA-FS-A1ZP	3	deceased	1	0.148062	74.7279	TCGA-FS-A4F5	22	deceased	1	0.739403	28.7339
TCGA-EE-A2GL	2	censored	0	0.148062	79.6594	TCGA-D3-A8GQ	21	deceased	1	0.704194	29.0627
TCGA-EE-A2A1	1	censored	0	0.148062	115.955	TCGA-EB-A5UL	20	censored	0	0.704194	29.2928
						TCGA-FS-A4F9	19	censored	0	0.704194	34.027
						TCGA-EE-A3J8	18	deceased	1	0.665072	34.3229
						TCGA-D3-A3MV	17	censored	0	0.665072	45.3036
						TCGA-WE-A8K1	16	censored	0	0.665072	49.0515
						TCGA-FS-A1ZW	15	censored	0	0.665072	49.4789
						TCGA-GN-A268	14	deceased	1	0.617567	62.7938
						TCGA-D3-A2JO	13	censored	0	0.617567	66.0815
						TCGA-3N-A9WC	12	censored	0	0.617567	66.476
						TCGA-WE-A8ZO	11	censored	0	0.617567	70.5198
						TCGA-D3-A8GL	10	deceased	1	0.55581	89.1278
						TCGA-GN-A262	9	censored	0	0.55581	139.889
						TCGA-ER-A19W	8	deceased	1	0.486334	148.174
						TCGA-EE-A2MM	7	deceased	1	0.416857	167.9
						TCGA-D3-A8GK	6	censored	0	0.416857	170.201
						TCGA-D3-A51E	5	censored	0	0.416857	174.836
						TCGA-FS-A1Z0	4	deceased	1	0.312643	202.65
						TCGA-EE-A2ML	3	deceased	1	0.208429	216.655
						TCGA-W3-A824	2	censored	0	0.208429	228.162
						TCGA-EE-A2GD	1	deceased	1	0	340.139
