# Supplementary material for: Targeting the atypical chemokine receptor 2 (Ackr2) improves the benefit of anti-PD-1 immunotherapy in melanoma mouse model
Source: Oncoimmunology. 2025 Apr 18;14(1):2494426. doi: 10.1080/2162402X.2025.2494426 (PMC12013441; doi:10.1080/2162402X.2025.2494426)
Supplement: Supp table 11.xlsx [file KONI_A_2494426_SM2452.xlsx]

## Sheet: Exp CCL5 CXCL10 in BRAF
Supplementary table 11
Expression levels of CCL5 and CXCL10 in BRAF-mutated melanoma patinets
#	Sample ID	Patient ID	Altered	CCL5	CXCL10
1	TCGA-WE-A8ZQ-06	TCGA-WE-A8ZQ	1	LOW	LOW
2	TCGA-W3-AA1W-06	TCGA-W3-AA1W	1	HIGH	HIGH
3	TCGA-W3-AA1O-06	TCGA-W3-AA1O	1	LOW	LOW
4	TCGA-HR-A2OH-06	TCGA-HR-A2OH	1	HIGH	HIGH
5	TCGA-GN-A4U8-06	TCGA-GN-A4U8	1	HIGH	HIGH
6	TCGA-GN-A4U7-06	TCGA-GN-A4U7	1	LOW	LOW
7	TCGA-GN-A4U5-01	TCGA-GN-A4U5	1	HIGH	HIGH
8	TCGA-GN-A26C-01	TCGA-GN-A26C	1	HIGH	HIGH
9	TCGA-GN-A265-06	TCGA-GN-A265	1	HIGH	HIGH
10	TCGA-GF-A769-01	TCGA-GF-A769	1	LOW	LOW
11	TCGA-GF-A4EO-06	TCGA-GF-A4EO	1	HIGH	HIGH
12	TCGA-GF-A2C7-01	TCGA-GF-A2C7	1	LOW	LOW
13	TCGA-FS-A4FB-06	TCGA-FS-A4FB	1	LOW	LOW
14	TCGA-FS-A1ZS-06	TCGA-FS-A1ZS	1	LOW	LOW
15	TCGA-FS-A1ZN-01	TCGA-FS-A1ZN	1	LOW	LOW
16	TCGA-FS-A1ZD-06	TCGA-FS-A1ZD	1	LOW	LOW
17	TCGA-FS-A1ZC-06	TCGA-FS-A1ZC	1	LOW	LOW
18	TCGA-FS-A1Z7-06	TCGA-FS-A1Z7	1	LOW	LOW
19	TCGA-FS-A1YY-06	TCGA-FS-A1YY	1	LOW	LOW
20	TCGA-FR-A7UA-06	TCGA-FR-A7UA	1	HIGH	HIGH
21	TCGA-FR-A729-06	TCGA-FR-A729	1	HIGH	HIGH
22	TCGA-FR-A728-01	TCGA-FR-A728	1	HIGH	HIGH
23	TCGA-FR-A44A-06	TCGA-FR-A44A	1	HIGH	HIGH
24	TCGA-ER-A2NG-06	TCGA-ER-A2NG	1	HIGH	HIGH
25	TCGA-ER-A19S-06	TCGA-ER-A19S	1	HIGH	HIGH
26	TCGA-ER-A19P-06	TCGA-ER-A19P	1	HIGH	HIGH
27	TCGA-ER-A19M-06	TCGA-ER-A19M	1	HIGH	HIGH
28	TCGA-ER-A19G-06	TCGA-ER-A19G	1	HIGH	HIGH
29	TCGA-ER-A19C-06	TCGA-ER-A19C	1	LOW	LOW
30	TCGA-ER-A193-06	TCGA-ER-A193	1	HIGH	HIGH
31	TCGA-EE-A3JH-06	TCGA-EE-A3JH	1	HIGH	HIGH
32	TCGA-EE-A3JE-06	TCGA-EE-A3JE	1	HIGH	HIGH
33	TCGA-EE-A3JD-06	TCGA-EE-A3JD	1	HIGH	HIGH
34	TCGA-EE-A3AH-06	TCGA-EE-A3AH	1	LOW	LOW
35	TCGA-EE-A3AG-06	TCGA-EE-A3AG	1	LOW	LOW
36	TCGA-EE-A3AD-06	TCGA-EE-A3AD	1	LOW	LOW
37	TCGA-EE-A2MP-06	TCGA-EE-A2MP	1	HIGH	HIGH
38	TCGA-EE-A2MK-06	TCGA-EE-A2MK	1	HIGH	HIGH
39	TCGA-EE-A2ME-06	TCGA-EE-A2ME	1	HIGH	HIGH
40	TCGA-EE-A2M8-06	TCGA-EE-A2M8	1	HIGH	HIGH
41	TCGA-EE-A2GO-06	TCGA-EE-A2GO	1	LOW	LOW
42	TCGA-EE-A2GH-06	TCGA-EE-A2GH	1	HIGH	HIGH
43	TCGA-EE-A2GE-06	TCGA-EE-A2GE	1	HIGH	HIGH
44	TCGA-EE-A29W-06	TCGA-EE-A29W	1	LOW	LOW
45	TCGA-EE-A29P-06	TCGA-EE-A29P	1	HIGH	HIGH
46	TCGA-EE-A29E-06	TCGA-EE-A29E	1	LOW	LOW
47	TCGA-EE-A29C-06	TCGA-EE-A29C	1	LOW	LOW
48	TCGA-EE-A29A-06	TCGA-EE-A29A	1	LOW	LOW
49	TCGA-EE-A17Y-06	TCGA-EE-A17Y	1	LOW	LOW
50	TCGA-EB-A6R0-01	TCGA-EB-A6R0	1	HIGH	HIGH
51	TCGA-EB-A6QZ-01	TCGA-EB-A6QZ	1	LOW	LOW
52	TCGA-EB-A5FP-01	TCGA-EB-A5FP	1	LOW	LOW
53	TCGA-DA-A95Y-06	TCGA-DA-A95Y	1	LOW	LOW
54	TCGA-DA-A3F8-06	TCGA-DA-A3F8	1	HIGH	HIGH
55	TCGA-DA-A1IB-06	TCGA-DA-A1IB	1	HIGH	HIGH
56	TCGA-DA-A1I5-06	TCGA-DA-A1I5	1	HIGH	HIGH
57	TCGA-DA-A1HW-06	TCGA-DA-A1HW	1	HIGH	HIGH
58	TCGA-D9-A6EG-06	TCGA-D9-A6EG	1	LOW	LOW
59	TCGA-D9-A4Z6-06	TCGA-D9-A4Z6	1	LOW	LOW
60	TCGA-D3-A8GV-06	TCGA-D3-A8GV	1	LOW	LOW
61	TCGA-D3-A8GJ-06	TCGA-D3-A8GJ	1	HIGH	HIGH
62	TCGA-D3-A8GD-06	TCGA-D3-A8GD	1	HIGH	HIGH
63	TCGA-D3-A8GB-06	TCGA-D3-A8GB	1	HIGH	HIGH
64	TCGA-D3-A51J-06	TCGA-D3-A51J	1	HIGH	HIGH
65	TCGA-D3-A3MR-06	TCGA-D3-A3MR	1	HIGH	HIGH
66	TCGA-D3-A3MO-06	TCGA-D3-A3MO	1	LOW	LOW
67	TCGA-D3-A3CE-06	TCGA-D3-A3CE	1	HIGH	HIGH
68	TCGA-D3-A2JP-06	TCGA-D3-A2JP	1	HIGH	HIGH
69	TCGA-D3-A2JH-06	TCGA-D3-A2JH	1	HIGH	HIGH
70	TCGA-D3-A1Q7-06	TCGA-D3-A1Q7	1	HIGH	HIGH
71	TCGA-BF-AAP0-06	TCGA-BF-AAP0	1	HIGH	HIGH
72	TCGA-BF-A1PX-01	TCGA-BF-A1PX	1	HIGH	HIGH
73	TCGA-BF-A1PU-01	TCGA-BF-A1PU	1	LOW	LOW
74	TCGA-3N-A9WC-06	TCGA-3N-A9WC	1	HIGH	HIGH
75	TCGA-3N-A9WB-06	TCGA-3N-A9WB	1	LOW	LOW
76	TCGA-WE-AAA4-06	TCGA-WE-AAA4	1	HIGH	HIGH
77	TCGA-WE-A8ZX-06	TCGA-WE-A8ZX	1	HIGH	HIGH
