# Supplementary material for: Targeting the atypical chemokine receptor 2 (Ackr2) improves the benefit of anti-PD-1 immunotherapy in melanoma mouse model
Source: Oncoimmunology. 2025 Apr 18;14(1):2494426. doi: 10.1080/2162402X.2025.2494426 (PMC12013441; doi:10.1080/2162402X.2025.2494426)
Supplement: Supp table 4.xlsx [file KONI_A_2494426_SM2451.xlsx]

## Sheet: DSS ACKR2 all
Supplementary table 4
Disease-specific survival of melanoma patients with high versus low/no alteration ACKR2 expression
Disease-specific survival
(A) High ACK2 all samples						(B) Low/no alteration ACKR2 all
Case ID	Number at Risk	Status		Survival Rate	Time (months)	Case ID	Number at Risk	Status		Survival Rate	Time (months)
TCGA-EB-A430	83	censored	0	1	0	TCGA-HR-A2OG	337	censored	0	1	0.230134
TCGA-RP-A690	82	censored	0	1	0.197258	TCGA-RP-A693	336	censored	0	1	0.328764
TCGA-GF-A2C7	81	censored	0	1	0.690403	TCGA-BF-A1PV	335	censored	0	1	0.460269
TCGA-EB-A3HV	80	censored	0	1	1.28218	TCGA-RP-A694	334	censored	0	1	0.690403
TCGA-EB-A3XE	79	censored	0	1	5.91774	TCGA-GF-A6C8	333	censored	0	1	2.03833
TCGA-EB-A44N	78	deceased	1	0.987179	6.73965	TCGA-EB-A44O	332	censored	0	1	2.66298
TCGA-EB-A5VV	77	censored	0	0.987179	7.03554	TCGA-D9-A1JW	331	censored	0	1	3.64928
TCGA-FS-A1Z7	76	deceased	1	0.97419	7.7917	TCGA-W3-AA1O	330	deceased	1	0.99697	4.01091
TCGA-EE-A17Z	75	deceased	1	0.961201	8.64648	TCGA-EB-A3Y6	329	censored	0	0.99697	4.14242
TCGA-BF-A1PX	74	censored	0	0.961201	9.27113	TCGA-EE-A185	328	deceased	1	0.99393	4.96433
TCGA-EB-A5VU	73	deceased	1	0.948034	10.5533	TCGA-D9-A4Z2	327	deceased	1	0.990891	6.24651
TCGA-BF-A5EP	72	censored	0	0.948034	11.0136	TCGA-ER-A19J	326	deceased	1	0.987851	6.44376
TCGA-FS-A1ZR	71	deceased	1	0.934681	11.4081	TCGA-YD-A89C	325	censored	0	0.987851	6.90403
TCGA-D3-A2JD	70	deceased	1	0.921329	11.8684	TCGA-D9-A1JX	324	deceased	1	0.984802	7.10129
TCGA-D3-A2JK	69	deceased	1	0.907976	12.0985	TCGA-D9-A4Z5	323	censored	0	0.984802	7.16704
TCGA-EB-A5SF	68	censored	0	0.907976	12.1314	TCGA-QB-A6FS	322	censored	0	0.984802	7.2328
TCGA-EB-A299	67	censored	0	0.907976	12.4273	TCGA-EB-A553	321	censored	0	0.984802	7.43006
TCGA-EB-A6QY	66	censored	0	0.907976	12.5588	TCGA-EB-A41A	320	censored	0	0.984802	8.6136
TCGA-3N-A9WD	65	deceased	1	0.894007	12.9862	TCGA-ER-A19T	319	deceased	1	0.981715	8.87662
TCGA-BF-AAP0	64	censored	0	0.894007	14.9259	TCGA-EB-A3XF	318	censored	0	0.981715	9.13963
TCGA-BF-A3DJ	63	censored	0	0.894007	15.2546	TCGA-ER-A199	317	deceased	1	0.978618	9.1725
TCGA-EB-A57M	62	censored	0	0.894007	15.5176	TCGA-D3-A3MO	316	deceased	1	0.975521	9.33688
TCGA-FR-A69P	61	censored	0	0.894007	15.7149	TCGA-EB-A41B	315	censored	0	0.975521	9.56702
TCGA-D3-A1Q3	60	deceased	1	0.879107	16.6683	TCGA-FS-A1ZG	314	deceased	1	0.972414	9.69852
TCGA-DA-A1I0	59	deceased	1	0.864207	20.3833	TCGA-GF-A3OT	313	censored	0	0.972414	9.89578
TCGA-EB-A4OZ	58	censored	0	0.864207	20.3833	TCGA-D9-A6E9	312	censored	0	0.972414	9.89578
TCGA-EB-A4IQ	57	censored	0	0.864207	20.9094	TCGA-FR-A726	311	deceased	1	0.969288	10.0273
TCGA-WE-AAA3	56	censored	0	0.864207	21.4025	TCGA-GN-A266	310	deceased	1	0.966161	10.1259
TCGA-FS-A1ZN	55	deceased	1	0.848494	23.9997	TCGA-EB-A44R	309	censored	0	0.966161	10.3561
TCGA-WE-A8JZ	54	censored	0	0.848494	24.0326	TCGA-GN-A4U7	308	deceased	1	0.963024	10.4218
TCGA-D3-A3CF	53	deceased	1	0.832485	24.5258	TCGA-DA-A3F3	307	deceased	1	0.959887	10.4876
TCGA-EB-A4XL	52	censored	0	0.832485	25.5449	TCGA-BF-A5EQ	306	censored	0	0.959887	10.6191
TCGA-GN-A26C	51	deceased	1	0.816162	26.9915	TCGA-EB-A4P0	305	censored	0	0.959887	10.7177
TCGA-FS-A1ZZ	50	deceased	1	0.799838	27.0244	TCGA-EB-A3Y7	304	censored	0	0.959887	10.7177
TCGA-DA-A1IB	49	censored	0	0.799838	27.123	TCGA-BF-A5ER	303	censored	0	0.959887	10.7506
TCGA-FS-A1Z4	48	deceased	1	0.783175	28.0764	TCGA-EB-A6QZ	302	deceased	1	0.956709	11.5725
TCGA-ER-A2NB	47	deceased	1	0.766512	28.175	TCGA-WE-A8ZT	301	censored	0	0.956709	11.8026
TCGA-D3-A8GB	46	deceased	1	0.749849	30.838	TCGA-FR-A2OS	300	deceased	1	0.95352	12.0985
TCGA-ER-A193	45	deceased	1	0.733185	31.3969	TCGA-WE-AA9Y	299	censored	0	0.95352	12.1643
TCGA-EB-A4OY	44	censored	0	0.733185	32.1202	TCGA-ER-A19D	298	deceased	1	0.95032	12.5916
TCGA-DA-A3F2	43	deceased	1	0.716134	33.9284	TCGA-BF-A1PU	297	censored	0	0.95032	12.7231
TCGA-EB-A1NK	42	censored	0	0.716134	34.1585	TCGA-ER-A42K	296	deceased	1	0.947109	12.9533
TCGA-ER-A195	41	deceased	1	0.698668	35.4407	TCGA-ER-A19E	295	deceased	1	0.943899	13.019
TCGA-FR-A8YD	40	deceased	1	0.681201	36.2626	TCGA-DA-A95Z	294	censored	0	0.943899	13.019
TCGA-EB-A6L9	39	censored	0	0.681201	36.4599	TCGA-EB-A5SE	293	deceased	1	0.940677	13.1834
TCGA-GN-A4U5	38	censored	0	0.681201	38.0051	TCGA-XV-AB01	292	censored	0	0.940677	13.2492
TCGA-EB-A3XD	37	censored	0	0.681201	38.1366	TCGA-FW-A3TV	291	censored	0	0.940677	13.5122
TCGA-EE-A2GT	36	censored	0	0.681201	44.8762	TCGA-EE-A20I	290	deceased	1	0.937434	13.5451
TCGA-EE-A2A0	35	deceased	1	0.661738	46.8159	TCGA-EE-A3AF	289	deceased	1	0.93419	13.8081
TCGA-ER-A3EV	34	deceased	1	0.642275	46.9803	TCGA-D3-A3ML	288	deceased	1	0.930946	13.8738
TCGA-GN-A26D	33	deceased	1	0.622812	47.9995	TCGA-EB-A44Q	287	censored	0	0.930946	13.8738
TCGA-FS-A1ZB	32	deceased	1	0.603349	48.8543	TCGA-EE-A2GP	286	deceased	1	0.927691	13.9067
TCGA-WE-A8ZY	31	deceased	1	0.583887	49.5118	TCGA-ER-A197	285	deceased	1	0.924436	13.9396
TCGA-EE-A3JE	30	censored	0	0.583887	51.3529	TCGA-ER-A42H	284	deceased	1	0.921181	14.0053
TCGA-EE-A2GK	29	censored	0	0.583887	54.7391	TCGA-DA-A95Y	283	deceased	1	0.917926	14.1368
TCGA-D3-A51H	28	censored	0	0.583887	56.3501	TCGA-YG-AA3P	282	censored	0	0.917926	14.4327
TCGA-EE-A29M	27	censored	0	0.583887	56.8432	TCGA-EE-A29R	281	censored	0	0.917926	14.4656
TCGA-ER-A196	26	censored	0	0.583887	58.6843	TCGA-EB-A42Z	280	censored	0	0.917926	14.4985
TCGA-WE-A8ZN	25	censored	0	0.583887	58.9802	TCGA-EE-A182	279	deceased	1	0.914636	14.6957
TCGA-GN-A9SD	24	deceased	1	0.559558	59.4076	TCGA-EB-A5FP	278	deceased	1	0.911346	14.9259
TCGA-EE-A29S	23	deceased	1	0.535229	61.2815	TCGA-GN-A263	277	deceased	1	0.908056	15.3533
TCGA-D3-A2J8	22	deceased	1	0.510901	65.4897	TCGA-D9-A3Z1	276	deceased	1	0.904766	15.3861
TCGA-EE-A29Q	21	deceased	1	0.486572	66.739	TCGA-ER-A19K	275	deceased	1	0.901476	15.419
TCGA-EE-A29G	20	deceased	1	0.462244	72.065	TCGA-FS-A1ZF	274	deceased	1	0.898186	15.4519
TCGA-DA-A95V	19	censored	0	0.462244	72.0978	TCGA-GF-A6C9	273	censored	0	0.898186	15.7806
TCGA-FS-A1ZP	18	deceased	1	0.436563	74.7279	TCGA-Z2-AA3V	272	censored	0	0.898186	15.9779
TCGA-ER-A19A	17	censored	0	0.436563	77.7526	TCGA-D3-A5GT	271	censored	0	0.898186	16.0108
TCGA-EE-A2GL	16	censored	0	0.436563	79.6594	TCGA-BF-A5ES	270	censored	0	0.898186	16.1094
TCGA-D3-A3CC	15	censored	0	0.436563	86.9251	TCGA-D3-A1Q1	269	deceased	1	0.894847	16.5697
TCGA-EE-A2MJ	14	censored	0	0.436563	96.2291	TCGA-D9-A4Z3	268	censored	0	0.894847	16.6026
TCGA-EE-A2MG	13	deceased	1	0.402982	103.199	TCGA-EE-A2MH	267	deceased	1	0.891495	16.9642
TCGA-EE-A2ME	12	deceased	1	0.3694	103.265	TCGA-3N-A9WB	266	deceased	1	0.888144	17.03
TCGA-FR-A8YE	11	censored	0	0.3694	104.415	TCGA-D9-A3Z4	265	deceased	1	0.884792	17.0628
TCGA-ER-A1A1	10	censored	0	0.3694	105.073	TCGA-IH-A3EA	264	censored	0	0.884792	17.2272
TCGA-D3-A1Q4	9	censored	0	0.3694	112.043	TCGA-FW-A3I3	263	censored	0	0.884792	17.4573
TCGA-EE-A2A1	8	censored	0	0.3694	115.955	TCGA-EE-A29X	262	deceased	1	0.881415	17.9176
TCGA-D3-A3BZ	7	censored	0	0.3694	130.716	TCGA-WE-A8K6	261	censored	0	0.881415	17.9505
TCGA-EE-A2MR	6	censored	0	0.3694	134.399	TCGA-QB-AA9O	260	deceased	1	0.878025	18.0491
TCGA-D9-A148	5	censored	0	0.3694	151.527	TCGA-D9-A1X3	259	censored	0	0.878025	18.1149
TCGA-ER-A19P	4	deceased	1	0.27705	162.08	TCGA-D3-A5GS	258	censored	0	0.878025	18.1806
TCGA-FS-A4F8	3	deceased	1	0.1847	174.836	TCGA-D9-A4Z6	257	deceased	1	0.874609	18.4436
TCGA-D3-A5GR	2	censored	0	0.1847	178.321	TCGA-EE-A29N	256	deceased	1	0.871192	18.608
TCGA-EE-A2MI	1	deceased	1	0	204.655	TCGA-EB-A431	255	censored	0	0.871192	18.6738
						TCGA-FR-A7U9	254	censored	0	0.871192	18.7724
						TCGA-FR-A728	253	censored	0	0.871192	19.1669
						TCGA-FW-A5DY	252	censored	0	0.871192	19.2984
						TCGA-EB-A551	251	censored	0	0.871192	19.397
						TCGA-GF-A4EO	250	censored	0	0.871192	19.4299
						TCGA-EE-A2M8	249	deceased	1	0.867694	19.7587
						TCGA-BF-A3DM	248	censored	0	0.867694	19.7587
						TCGA-EB-A6R0	247	censored	0	0.867694	19.9888
						TCGA-EB-A5KH	246	censored	0	0.867694	20.3505
						TCGA-EB-A24C	245	censored	0	0.867694	20.7779
						TCGA-FS-A1Z3	244	deceased	1	0.864137	20.9094
						TCGA-FW-A5DX	243	censored	0	0.864137	21.0409
						TCGA-EB-A24D	242	censored	0	0.864137	21.2052
						TCGA-GN-A8LL	241	deceased	1	0.860552	21.3696
						TCGA-EB-A3XC	240	censored	0	0.860552	21.3696
						TCGA-EE-A2M5	239	deceased	1	0.856951	21.6655
						TCGA-GN-A4U9	238	deceased	1	0.85335	22.1258
						TCGA-D9-A3Z3	237	censored	0	0.85335	22.2902
						TCGA-FR-A3R1	236	censored	0	0.85335	22.5203
						TCGA-D3-A51N	235	censored	0	0.85335	22.6189
						TCGA-BF-A5EO	234	censored	0	0.85335	23.1121
						TCGA-ER-A2ND	233	deceased	1	0.849688	23.3422
						TCGA-BF-A3DN	232	censored	0	0.849688	23.5723
						TCGA-D3-A8GD	231	censored	0	0.849688	23.6052
						TCGA-EB-A42Y	230	deceased	1	0.845994	23.7038
						TCGA-D3-A2J9	229	deceased	1	0.842299	23.7696
						TCGA-FS-A1ZK	228	deceased	1	0.838605	23.934
						TCGA-EB-A44P	227	censored	0	0.838605	24.3614
						TCGA-WE-AAA4	226	censored	0	0.838605	24.986
						TCGA-D9-A6EA	225	censored	0	0.838605	25.1833
						TCGA-BF-A3DL	224	censored	0	0.838605	25.2819
						TCGA-EB-A4IS	223	censored	0	0.838605	25.4463
						TCGA-EB-A5UM	222	censored	0	0.838605	25.6107
						TCGA-EE-A29V	221	deceased	1	0.834811	25.8737
						TCGA-EB-A3XB	220	censored	0	0.834811	26.1696
						TCGA-ER-A19F	219	censored	0	0.834811	26.3668
						TCGA-D3-A8GE	218	censored	0	0.834811	26.4326
						TCGA-FS-A1ZU	217	deceased	1	0.830964	26.5641
						TCGA-FS-A4FB	216	deceased	1	0.827116	26.7285
						TCGA-D3-A51T	215	censored	0	0.827116	26.8929
						TCGA-DA-A1HW	214	censored	0	0.827116	26.9586
						TCGA-FS-A1ZY	213	deceased	1	0.823233	27.0901
						TCGA-EE-A17Y	212	deceased	1	0.81935	27.2216
						TCGA-BF-A1Q0	211	censored	0	0.81935	27.3202
						TCGA-EE-A3JD	210	deceased	1	0.815448	27.3531
						TCGA-Z2-A8RT	209	censored	0	0.815448	27.5833
						TCGA-D3-A2JE	208	deceased	1	0.811528	27.649
						TCGA-FS-A1ZA	207	deceased	1	0.807608	27.7148
						TCGA-FR-A7U8	206	censored	0	0.807608	27.8463
						TCGA-BF-A1PZ	205	censored	0	0.807608	28.0435
						TCGA-D3-A1Q8	204	deceased	1	0.803649	28.0764
						TCGA-FS-A4F5	203	deceased	1	0.79969	28.7339
						TCGA-EE-A3AD	202	deceased	1	0.795731	28.7668
						TCGA-ER-A2NF	201	deceased	1	0.791772	28.8326
						TCGA-EE-A2M7	200	deceased	1	0.787813	28.8326
						TCGA-D3-A8GQ	199	deceased	1	0.783854	29.0627
						TCGA-EB-A5UL	198	censored	0	0.783854	29.2928
						TCGA-EE-A17X	197	deceased	1	0.779875	29.8189
						TCGA-D3-A1Q9	196	deceased	1	0.775897	31.5942
						TCGA-GN-A26A	195	deceased	1	0.771918	32.4818
						TCGA-FS-A1ZH	194	deceased	1	0.767939	32.7448
						TCGA-D3-A51K	193	censored	0	0.767939	32.9421
						TCGA-ER-A3PL	192	censored	0	0.767939	33.2051
						TCGA-EE-A181	191	censored	0	0.767939	33.7311
						TCGA-FS-A4F9	190	censored	0	0.767939	34.027
						TCGA-EE-A3J8	189	censored	0	0.767939	34.3229
						TCGA-FR-A8YC	188	deceased	1	0.763854	34.8161
						TCGA-GF-A769	187	deceased	1	0.759769	35.1777
						TCGA-WE-A8ZX	186	censored	0	0.759769	35.8023
						TCGA-DA-A1I4	185	deceased	1	0.755662	35.9339
						TCGA-EE-A3J5	184	deceased	1	0.751555	36.953
						TCGA-FW-A3R5	183	censored	0	0.751555	36.953
						TCGA-DA-A95W	182	censored	0	0.751555	37.3475
						TCGA-YG-AA3O	181	deceased	1	0.747403	37.9393
						TCGA-FR-A7UA	180	censored	0	0.747403	38.2681
						TCGA-EE-A2A5	179	deceased	1	0.743228	39.2872
						TCGA-GN-A4U4	178	censored	0	0.743228	39.353
						TCGA-D3-A3MU	177	censored	0	0.743228	39.7475
						TCGA-WE-AAA0	176	censored	0	0.743228	40.405
						TCGA-ER-A2NH	175	censored	0	0.743228	41.5557
						TCGA-EE-A3AG	174	deceased	1	0.738956	41.5886
						TCGA-W3-AA1V	173	deceased	1	0.734685	42.0817
						TCGA-D3-A2JH	172	censored	0	0.734685	42.0817
						TCGA-EE-A2GR	171	deceased	1	0.730388	42.7721
						TCGA-EE-A2MQ	170	deceased	1	0.726092	43.2324
						TCGA-DA-A3F8	169	censored	0	0.726092	43.3639
						TCGA-D3-A2J6	168	deceased	1	0.72177	43.4297
						TCGA-ER-A2NC	167	deceased	1	0.717448	43.8242
						TCGA-ER-A19N	166	censored	0	0.717448	44.0872
						TCGA-ER-A194	165	deceased	1	0.7131	44.5146
						TCGA-D3-A3MV	164	censored	0	0.7131	45.3036
						TCGA-D3-A3C8	163	censored	0	0.7131	46.3228
						TCGA-FS-A1ZE	162	deceased	1	0.708698	46.4543
						TCGA-D3-A3C7	161	censored	0	0.708698	46.9803
						TCGA-EE-A2MD	160	deceased	1	0.704269	47.2762
						TCGA-FS-A1ZJ	159	deceased	1	0.699839	47.3748
						TCGA-EE-A2MN	158	deceased	1	0.69541	47.5392
						TCGA-FS-A1YX	157	deceased	1	0.690981	48.5912
						TCGA-EE-A2GI	156	censored	0	0.690981	48.7228
						TCGA-ER-A19C	155	deceased	1	0.686523	48.8871
						TCGA-GN-A4U8	154	censored	0	0.686523	48.8871
						TCGA-ER-A2NG	153	deceased	1	0.682036	48.9858
						TCGA-WE-A8K1	152	censored	0	0.682036	49.0515
						TCGA-YD-A9TA	151	censored	0	0.682036	49.183
						TCGA-ER-A19S	150	censored	0	0.682036	49.4789
						TCGA-FS-A1ZW	149	censored	0	0.682036	49.4789
						TCGA-GN-A8LK	148	deceased	1	0.677427	50.1036
						TCGA-FS-A4F2	147	deceased	1	0.672819	50.1364
						TCGA-ER-A198	146	deceased	1	0.668211	50.7611
						TCGA-ER-A19Q	145	deceased	1	0.663602	50.8926
						TCGA-FS-A1ZT	144	censored	0	0.663602	53.1611
						TCGA-EE-A3JA	143	deceased	1	0.658962	53.1939
						TCGA-EE-A2MU	142	censored	0	0.658962	53.2597
						TCGA-FS-A1ZD	141	deceased	1	0.654288	53.5227
						TCGA-DA-A1I8	140	deceased	1	0.649615	53.9172
						TCGA-EB-A5SH	139	censored	0	0.649615	54.0158
						TCGA-FS-A4FC	138	deceased	1	0.644907	54.4104
						TCGA-EE-A3AE	137	censored	0	0.644907	54.509
						TCGA-D9-A149	136	censored	0	0.644907	54.6734
						TCGA-FW-A3TU	135	deceased	1	0.64013	55.5939
						TCGA-D3-A51F	134	censored	0	0.64013	55.7254
						TCGA-EE-A29P	133	censored	0	0.64013	56.4158
						TCGA-D3-A3C6	132	deceased	1	0.635281	58.0596
						TCGA-D3-A8GI	131	deceased	1	0.630431	58.5199
						TCGA-EB-A5UN	130	censored	0	0.630431	58.9144
						TCGA-EE-A2GB	129	censored	0	0.630431	59.2761
						TCGA-D3-A2JP	128	censored	0	0.630431	59.5719
						TCGA-EE-A2A2	127	censored	0	0.630431	59.6377
						TCGA-D3-A3CE	126	deceased	1	0.625428	60.2295
						TCGA-ER-A19M	125	deceased	1	0.620424	61.0514
						TCGA-WE-A8K5	124	deceased	1	0.615421	61.15
						TCGA-EE-A2MC	123	censored	0	0.615421	61.5117
						TCGA-D3-A2JF	122	censored	0	0.615421	62.0706
						TCGA-GN-A268	121	deceased	1	0.610335	62.7938
						TCGA-W3-A825	120	deceased	1	0.605249	63.024
						TCGA-WE-A8ZQ	119	censored	0	0.605249	63.2212
						TCGA-EE-A29A	118	deceased	1	0.600119	63.3527
						TCGA-EE-A29E	117	censored	0	0.600119	63.7801
						TCGA-D3-A51R	116	censored	0	0.600119	63.813
						TCGA-EE-A3AC	115	censored	0	0.600119	64.0431
						TCGA-EE-A3J7	114	censored	0	0.600119	64.076
						TCGA-GN-A267	113	deceased	1	0.594809	64.4377
						TCGA-EE-A29H	112	censored	0	0.594809	64.6349
						TCGA-HR-A2OH	111	deceased	1	0.58945	65.8842
						TCGA-DA-A1IA	110	deceased	1	0.584091	65.9171
						TCGA-D3-A2JO	109	censored	0	0.584091	66.0815
						TCGA-D3-A2JN	108	censored	0	0.584091	66.476
						TCGA-3N-A9WC	107	censored	0	0.584091	66.476
						TCGA-FS-A4F4	106	deceased	1	0.578581	66.6732
						TCGA-EE-A2GC	105	censored	0	0.578581	67.4294
						TCGA-DA-A1IC	104	deceased	1	0.573018	68.0869
						TCGA-EB-A5SG	103	censored	0	0.573018	68.2513
						TCGA-W3-AA1Q	102	deceased	1	0.5674	69.0732
						TCGA-WE-A8ZO	101	censored	0	0.5674	70.5198
						TCGA-EE-A2MT	100	censored	0	0.5674	71.2102
						TCGA-D3-A1Q6	99	censored	0	0.5674	71.802
						TCGA-DA-A95X	98	censored	0	0.5674	73.9389
						TCGA-EE-A2GM	97	censored	0	0.5674	75.4841
						TCGA-DA-A1HV	96	censored	0	0.5674	76.569
						TCGA-D9-A6EC	95	censored	0	0.5674	77.5553
						TCGA-FS-A4F0	94	censored	0	0.5674	77.8183
						TCGA-EE-A29C	93	deceased	1	0.561299	78.969
						TCGA-D3-A8GC	92	deceased	1	0.555198	79.5936
						TCGA-FS-A4FD	91	deceased	1	0.549097	80.6786
						TCGA-EE-A2GS	90	deceased	1	0.542996	81.2046
						TCGA-EE-A29B	89	deceased	1	0.536895	85.084
						TCGA-EE-A2A6	88	censored	0	0.536895	86.136
						TCGA-D3-A2JC	87	censored	0	0.536895	86.7607
						TCGA-DA-A1I7	86	censored	0	0.536895	88.8648
						TCGA-D3-A8GL	85	deceased	1	0.530578	89.1278
						TCGA-D3-A1QA	84	censored	0	0.530578	90.9031
						TCGA-EE-A20F	83	censored	0	0.530578	91.5606
						TCGA-FR-A3YN	82	censored	0	0.530578	92.9743
						TCGA-ER-A3ET	81	deceased	1	0.524028	93.0072
						TCGA-EE-A2GU	80	censored	0	0.524028	94.8154
						TCGA-EE-A180	79	deceased	1	0.517395	94.9798
						TCGA-D3-A1QB	78	censored	0	0.517395	95.7359
						TCGA-GN-A265	77	censored	0	0.517395	96.9195
						TCGA-Z2-AA3S	76	censored	0	0.517395	96.9852
						TCGA-ER-A19B	75	deceased	1	0.510496	98.3989
						TCGA-FS-A1ZM	74	censored	0	0.510496	101.259
						TCGA-WE-A8ZM	73	censored	0	0.510496	101.325
						TCGA-EE-A2GN	72	deceased	1	0.503406	102.114
						TCGA-D3-A2J7	71	deceased	1	0.496316	103.1
						TCGA-D3-A3MR	70	censored	0	0.496316	103.593
						TCGA-W3-AA21	69	deceased	1	0.489123	105.04
						TCGA-D3-A8GM	68	censored	0	0.489123	107.144
						TCGA-EE-A2GJ	67	deceased	1	0.481822	107.374
						TCGA-W3-AA1R	66	deceased	1	0.474522	111.089
						TCGA-D3-A2JG	65	deceased	1	0.467222	113.522
						TCGA-D3-A2JA	64	censored	0	0.467222	115.528
						TCGA-D3-A8GS	63	deceased	1	0.459805	117.171
						TCGA-GN-A264	62	deceased	1	0.452389	117.927
						TCGA-GN-A4U3	61	censored	0	0.452389	121.906
						TCGA-EE-A3AB	60	censored	0	0.452389	122.727
						TCGA-EE-A3AA	59	censored	0	0.452389	124.305
						TCGA-D3-A5GU	58	censored	0	0.452389	125.193
						TCGA-D3-A5GL	57	censored	0	0.452389	125.785
						TCGA-EE-A2GO	56	censored	0	0.452389	126.804
						TCGA-EE-A3J4	55	deceased	1	0.444164	127.199
						TCGA-EE-A2M6	54	censored	0	0.444164	129.27
						TCGA-ER-A19L	53	deceased	1	0.435783	131.505
						TCGA-D3-A1Q7	52	censored	0	0.435783	133.248
						TCGA-FS-A1ZQ	51	deceased	1	0.427239	133.544
						TCGA-EE-A20B	50	censored	0	0.427239	133.807
						TCGA-EE-A3JH	49	censored	0	0.427239	134.333
						TCGA-DA-A1I5	48	censored	0	0.427239	135.023
						TCGA-D3-A5GN	47	censored	0	0.427239	135.746
						TCGA-D3-A5GO	46	censored	0	0.427239	137.916
						TCGA-EE-A3AH	45	deceased	1	0.417744	138.804
						TCGA-GN-A262	44	censored	0	0.417744	139.889
						TCGA-DA-A1HY	43	censored	0	0.417744	144.886
						TCGA-D3-A51J	42	censored	0	0.417744	145.116
						TCGA-ER-A19W	41	deceased	1	0.407556	148.174
						TCGA-FS-A1ZS	40	censored	0	0.407556	148.798
						TCGA-ER-A42L	39	censored	0	0.407556	149.029
						TCGA-ER-A19H	38	censored	0	0.407556	152.349
						TCGA-D3-A8GP	37	censored	0	0.407556	152.744
						TCGA-EE-A3JI	36	deceased	1	0.396235	152.809
						TCGA-D3-A8GN	35	censored	0	0.396235	160.995
						TCGA-EE-A2MS	34	censored	0	0.396235	162.475
						TCGA-D3-A3CB	33	censored	0	0.396235	166.519
						TCGA-D3-A8GV	32	deceased	1	0.383852	167.702
						TCGA-EE-A2MM	31	deceased	1	0.37147	167.9
						TCGA-EE-A20H	30	deceased	1	0.359088	168.261
						TCGA-D3-A8GK	29	censored	0	0.359088	170.201
						TCGA-D3-A2JL	28	censored	0	0.359088	171.582
						TCGA-EE-A3J3	27	deceased	1	0.345788	172.173
						TCGA-EE-A2GE	26	censored	0	0.345788	173.784
						TCGA-FR-A44A	25	censored	0	0.345788	174.212
						TCGA-D3-A51E	24	censored	0	0.345788	174.836
						TCGA-DA-A1I2	23	deceased	1	0.330754	176.546
						TCGA-EE-A2MK	22	censored	0	0.330754	180.393
						TCGA-EE-A3JB	21	censored	0	0.330754	201.795
						TCGA-FS-A1Z0	20	deceased	1	0.314216	202.65
						TCGA-EE-A2ML	19	deceased	1	0.297678	216.655
						TCGA-FS-A1YW	18	deceased	1	0.281141	216.918
						TCGA-W3-AA1W	17	censored	0	0.281141	219.154
						TCGA-EE-A2GH	16	censored	0	0.281141	220.239
						TCGA-FR-A729	15	censored	0	0.281141	220.798
						TCGA-DA-A1I1	14	censored	0	0.281141	222.507
						TCGA-DA-A3F5	13	deceased	1	0.259515	225.959
						TCGA-W3-A824	12	censored	0	0.259515	228.162
						TCGA-FS-A1YY	11	deceased	1	0.235922	228.589
						TCGA-D3-A8GJ	10	censored	0	0.235922	241.378
						TCGA-ER-A3ES	9	deceased	1	0.209709	247.033
						TCGA-EE-A2MP	8	censored	0	0.209709	248.644
						TCGA-EE-A2MF	7	deceased	1	0.17975	268.731
						TCGA-OD-A75X	6	deceased	1	0.149792	297.893
						TCGA-ER-A19G	5	censored	0	0.149792	302.068
						TCGA-EE-A2GD	4	deceased	1	0.112344	340.139
						TCGA-FS-A1ZC	3	deceased	1	0.074896	357.366
						TCGA-LH-A9QB	2	censored	0	0.074896	368.774
						TCGA-EE-A29T	1	censored	0	0.074896	369.925
