# Supplementary material for: Targeting the atypical chemokine receptor 2 (Ackr2) improves the benefit of anti-PD-1 immunotherapy in melanoma mouse model
Source: Oncoimmunology. 2025 Apr 18;14(1):2494426. doi: 10.1080/2162402X.2025.2494426 (PMC12013441; doi:10.1080/2162402X.2025.2494426)
Supplement: Supp table 13.xlsx [file KONI_A_2494426_SM2450.xlsx]

## Sheet: DSS CCL5 CXCK10 BRAF
Supplementary table 13
Disease-specific survival of BRAF-mutated melanoma patients with high versus low CCL5 CXCL10 expression
Disease-specific survival
(A) CCL5 CXCL10 High in BRAF mut						(B) CCL5 CXCL10 Low in BRAF mut
Case ID	Number at Risk	Status		Survival Rate	Time (months)	Case ID	Number at Risk	Status		Survival Rate	Time (months)
TCGA-BF-A1PX	46	censored	0	1	9.27113	TCGA-GF-A2C7	29	censored	0	1	0.690403
TCGA-BF-AAP0	45	censored	0	1	14.9259	TCGA-W3-AA1O	28	deceased	1	0.964286	4.01091
TCGA-FR-A728	44	censored	0	1	19.1669	TCGA-FS-A1Z7	27	deceased	1	0.928571	7.7917
TCGA-GF-A4EO	43	censored	0	1	19.4299	TCGA-D3-A3MO	26	deceased	1	0.892857	9.33688
TCGA-EE-A2M8	42	deceased	1	0.97619	19.7587	TCGA-GN-A4U7	25	deceased	1	0.857143	10.4218
TCGA-EB-A6R0	41	censored	0	0.97619	19.9888	TCGA-EB-A6QZ	24	deceased	1	0.821429	11.5725
TCGA-D3-A8GD	40	censored	0	0.97619	23.6052	TCGA-BF-A1PU	23	censored	0	0.821429	12.7231
TCGA-WE-AAA4	39	censored	0	0.97619	24.986	TCGA-DA-A95Y	22	deceased	1	0.784091	14.1368
TCGA-DA-A1HW	38	censored	0	0.97619	26.9586	TCGA-EB-A5FP	21	deceased	1	0.746753	14.9259
TCGA-GN-A26C	37	deceased	1	0.949807	26.9915	TCGA-3N-A9WB	20	deceased	1	0.709416	17.03
TCGA-DA-A1IB	36	censored	0	0.949807	27.123	TCGA-D9-A4Z6	19	deceased	1	0.672078	18.4436
TCGA-EE-A3JD	35	deceased	1	0.92267	27.3531	TCGA-FS-A1ZN	18	deceased	1	0.63474	23.9997
TCGA-D3-A8GB	34	deceased	1	0.895532	30.838	TCGA-FS-A4FB	17	deceased	1	0.597403	26.7285
TCGA-ER-A193	33	deceased	1	0.868395	31.3969	TCGA-EE-A17Y	16	deceased	1	0.560065	27.2216
TCGA-WE-A8ZX	32	censored	0	0.868395	35.8023	TCGA-EE-A3AD	15	deceased	1	0.522727	28.7668
TCGA-GN-A4U5	31	censored	0	0.868395	38.0051	TCGA-GF-A769	14	deceased	1	0.48539	35.1777
TCGA-FR-A7UA	30	censored	0	0.868395	38.2681	TCGA-EE-A3AG	13	deceased	1	0.448052	41.5886
TCGA-D3-A2JH	29	censored	0	0.868395	42.0817	TCGA-ER-A19C	12	deceased	1	0.410714	48.8871
TCGA-DA-A3F8	28	censored	0	0.868395	43.3639	TCGA-FS-A1ZD	11	deceased	1	0.373377	53.5227
TCGA-GN-A4U8	27	censored	0	0.868395	48.8871	TCGA-WE-A8ZQ	10	censored	0	0.373377	63.2212
TCGA-ER-A2NG	26	deceased	1	0.834995	48.9858	TCGA-EE-A29A	9	deceased	1	0.33189	63.3527
TCGA-ER-A19S	25	censored	0	0.834995	49.4789	TCGA-EE-A29E	8	censored	0	0.33189	63.7801
TCGA-EE-A3JE	24	censored	0	0.834995	51.3529	TCGA-EE-A29C	7	deceased	1	0.284477	78.969
TCGA-EE-A29P	23	censored	0	0.834995	56.4158	TCGA-EE-A2GO	6	censored	0	0.284477	126.804
TCGA-D3-A2JP	22	censored	0	0.834995	59.5719	TCGA-EE-A3AH	5	deceased	1	0.227582	138.804
TCGA-D3-A3CE	21	deceased	1	0.795233	60.2295	TCGA-FS-A1ZS	4	censored	0	0.227582	148.798
TCGA-ER-A19M	20	deceased	1	0.755472	61.0514	TCGA-D3-A8GV	3	deceased	1	0.151721	167.702
TCGA-HR-A2OH	19	deceased	1	0.71571	65.8842	TCGA-FS-A1YY	2	deceased	1	0.0758606	228.589
TCGA-3N-A9WC	18	censored	0	0.71571	66.476	TCGA-FS-A1ZC	1	deceased	1	0	357.366
TCGA-GN-A265	17	censored	0	0.71571	96.9195
TCGA-EE-A2ME	16	deceased	1	0.670978	103.265
TCGA-D3-A3MR	15	censored	0	0.670978	103.593
TCGA-D3-A1Q7	14	censored	0	0.670978	133.248
TCGA-EE-A3JH	13	censored	0	0.670978	134.333
TCGA-DA-A1I5	12	censored	0	0.670978	135.023
TCGA-D3-A51J	11	censored	0	0.670978	145.116
TCGA-ER-A19P	10	deceased	1	0.60388	162.08
TCGA-EE-A2GE	9	censored	0	0.60388	173.784
TCGA-FR-A44A	8	censored	0	0.60388	174.212
TCGA-EE-A2MK	7	censored	0	0.60388	180.393
TCGA-W3-AA1W	6	censored	0	0.60388	219.154
TCGA-EE-A2GH	5	censored	0	0.60388	220.239
TCGA-FR-A729	4	censored	0	0.60388	220.798
TCGA-D3-A8GJ	3	censored	0	0.60388	241.378
TCGA-EE-A2MP	2	censored	0	0.60388	248.644
TCGA-ER-A19G	1	censored	0	0.60388	302.068
