# Supplementary material for: Targeting the atypical chemokine receptor 2 (Ackr2) improves the benefit of anti-PD-1 immunotherapy in melanoma mouse model
Source: Oncoimmunology. 2025 Apr 18;14(1):2494426. doi: 10.1080/2162402X.2025.2494426 (PMC12013441; doi:10.1080/2162402X.2025.2494426)
Supplement: Supp table 6.xlsx [file KONI_A_2494426_SM2449.xlsx]

## Sheet: OS ACKR2 BRAF mut
Supplementary table 6
Overall survival of BRAF-mutated melanoma patients with high versus low/no alteration ACKR2 expression
Overall survival
(A) ACKR2 high in BRAF-mutated patients						(B) ACKR2 Low/no alteration alt in BRAF-mutated patient
Case ID	Number at Risk	Status		Survival Rate	Time (months)	Case ID	Number at Risk	Status		Survival Rate	Time (months)
TCGA-EB-A430	37	censored	0	1	0	TCGA-GF-A6C8	186	censored	0	1	2.03833
TCGA-GF-A2C7	36	censored	0	1	0.690403	TCGA-D9-A1JW	185	censored	0	1	3.64928
TCGA-EB-A3HV	35	censored	0	1	1.28218	TCGA-W3-AA1O	184	deceased	1	0.994565	4.01091
TCGA-EB-A3XE	34	censored	0	1	5.91774	TCGA-EB-A3Y6	183	censored	0	0.994565	4.14242
TCGA-EB-A44N	33	deceased	1	0.969697	6.73965	TCGA-D9-A4Z2	182	deceased	1	0.989101	6.24651
TCGA-FS-A1Z7	32	deceased	1	0.939394	7.7917	TCGA-ER-A19J	181	deceased	1	0.983636	6.44376
TCGA-BF-A1PX	31	deceased	1	0.909091	9.27113	TCGA-D9-A1JX	180	deceased	1	0.978171	7.10129
TCGA-FS-A1ZR	30	deceased	1	0.878788	11.4081	TCGA-D9-A4Z5	179	censored	0	0.978171	7.16704
TCGA-D3-A2JD	29	deceased	1	0.848485	11.8684	TCGA-QB-A6FS	178	censored	0	0.978171	7.2328
TCGA-D3-A2JK	28	deceased	1	0.818182	12.0985	TCGA-EB-A553	177	censored	0	0.978171	7.43006
TCGA-EB-A299	27	censored	0	0.818182	12.4273	TCGA-EB-A3XF	176	censored	0	0.978171	9.13963
TCGA-EB-A6QY	26	censored	0	0.818182	12.5588	TCGA-D3-A3MO	175	deceased	1	0.972582	9.33688
TCGA-BF-AAP0	25	censored	0	0.818182	14.9259	TCGA-D9-A6E9	174	censored	0	0.972582	9.89578
TCGA-BF-A3DJ	24	censored	0	0.818182	15.2546	TCGA-GN-A4U7	173	deceased	1	0.96696	10.4218
TCGA-DA-A1I0	23	deceased	1	0.782609	20.3833	TCGA-BF-A5EQ	172	censored	0	0.96696	10.6191
TCGA-FS-A1ZN	22	deceased	1	0.747036	23.9997	TCGA-EB-A4P0	171	deceased	1	0.961305	10.7177
TCGA-GN-A26C	21	deceased	1	0.711462	26.9915	TCGA-BF-A5ER	170	censored	0	0.961305	10.7506
TCGA-FS-A1ZZ	20	deceased	1	0.675889	27.0244	TCGA-EB-A6QZ	169	deceased	1	0.955617	11.5725
TCGA-DA-A1IB	19	censored	0	0.675889	27.123	TCGA-WE-A8ZT	168	censored	0	0.955617	11.8026
TCGA-D3-A8GB	18	deceased	1	0.63834	30.838	TCGA-BF-A1PU	167	censored	0	0.955617	12.7231
TCGA-ER-A193	17	deceased	1	0.600791	31.3969	TCGA-ER-A42K	166	deceased	1	0.94986	12.9533
TCGA-GN-A4U5	16	censored	0	0.600791	38.0051	TCGA-ER-A19E	165	deceased	1	0.944103	13.019
TCGA-EB-A3XD	15	censored	0	0.600791	38.1366	TCGA-DA-A95Z	164	censored	0	0.944103	13.019
TCGA-EE-A2GT	14	censored	0	0.600791	44.8762	TCGA-EB-A5SE	163	deceased	1	0.938311	13.1834
TCGA-EE-A2A0	13	deceased	1	0.554576	46.8159	TCGA-FW-A3TV	162	censored	0	0.938311	13.5122
TCGA-FS-A1ZB	12	deceased	1	0.508361	48.8543	TCGA-EE-A3AF	161	deceased	1	0.932483	13.8081
TCGA-EE-A3JE	11	censored	0	0.508361	51.3529	TCGA-DA-A95Y	160	deceased	1	0.926655	14.1368
TCGA-EE-A29M	10	censored	0	0.508361	56.8432	TCGA-EB-A42Z	159	censored	0	0.926655	14.4985
TCGA-GN-A9SD	9	deceased	1	0.451877	59.4076	TCGA-EB-A5FP	158	deceased	1	0.92079	14.9259
TCGA-EE-A2MG	8	deceased	1	0.395392	103.199	TCGA-GN-A263	157	deceased	1	0.914926	15.3533
TCGA-EE-A2ME	7	deceased	1	0.338907	103.265	TCGA-ER-A19K	156	deceased	1	0.909061	15.419
TCGA-FR-A8YE	6	censored	0	0.338907	104.415	TCGA-FS-A1ZF	155	deceased	1	0.903196	15.4519
TCGA-D3-A1Q4	5	censored	0	0.338907	112.043	TCGA-GF-A6C9	154	censored	0	0.903196	15.7806
TCGA-D9-A148	4	censored	0	0.338907	151.527	TCGA-Z2-AA3V	153	censored	0	0.903196	15.9779
TCGA-ER-A19P	3	deceased	1	0.225938	162.08	TCGA-D3-A5GT	152	censored	0	0.903196	16.0108
TCGA-FS-A4F8	2	deceased	1	0.112969	174.836	TCGA-EE-A2MH	151	deceased	1	0.897214	16.9642
TCGA-D3-A5GR	1	censored	0	0.112969	178.321	TCGA-3N-A9WB	150	deceased	1	0.891233	17.03
						TCGA-IH-A3EA	149	censored	0	0.891233	17.2272
						TCGA-WE-A8K6	148	censored	0	0.891233	17.9505
						TCGA-D3-A5GS	147	censored	0	0.891233	18.1806
						TCGA-D9-A4Z6	146	deceased	1	0.885129	18.4436
						TCGA-EE-A29N	145	deceased	1	0.879024	18.608
						TCGA-EB-A431	144	censored	0	0.879024	18.6738
						TCGA-FR-A728	143	censored	0	0.879024	19.1669
						TCGA-GF-A4EO	142	censored	0	0.879024	19.4299
						TCGA-EE-A2M8	141	deceased	1	0.87279	19.7587
						TCGA-BF-A3DM	140	censored	0	0.87279	19.7587
						TCGA-EB-A6R0	139	deceased	1	0.866511	19.9888
						TCGA-EB-A24C	138	censored	0	0.866511	20.7779
						TCGA-FW-A5DX	137	censored	0	0.866511	21.0409
						TCGA-EB-A24D	136	censored	0	0.866511	21.2052
						TCGA-EB-A3XC	135	censored	0	0.866511	21.3696
						TCGA-EE-A2M5	134	deceased	1	0.860044	21.6655
						TCGA-D9-A3Z3	133	censored	0	0.860044	22.2902
						TCGA-D3-A51N	132	censored	0	0.860044	22.6189
						TCGA-D9-A6EG	131	deceased	1	0.853479	22.9477
						TCGA-ER-A2ND	130	deceased	1	0.846914	23.3422
						TCGA-BF-A3DN	129	censored	0	0.846914	23.5723
						TCGA-D3-A8GD	128	censored	0	0.846914	23.6052
						TCGA-EB-A44P	127	censored	0	0.846914	24.3614
						TCGA-WE-AAA4	126	censored	0	0.846914	24.986
						TCGA-BF-A3DL	125	censored	0	0.846914	25.2819
						TCGA-EB-A4IS	124	censored	0	0.846914	25.4463
						TCGA-EB-A3XB	123	censored	0	0.846914	26.1696
						TCGA-ER-A19F	122	deceased	1	0.839972	26.3668
						TCGA-FS-A4FB	121	deceased	1	0.83303	26.7285
						TCGA-D3-A51T	120	censored	0	0.83303	26.8929
						TCGA-DA-A1HW	119	censored	0	0.83303	26.9586
						TCGA-EE-A17Y	118	deceased	1	0.825971	27.2216
						TCGA-EE-A3JD	117	deceased	1	0.818911	27.3531
						TCGA-Z2-A8RT	116	censored	0	0.818911	27.5833
						TCGA-D3-A2JE	115	deceased	1	0.81179	27.649
						TCGA-EE-A3AD	114	deceased	1	0.804669	28.7668
						TCGA-EE-A2M7	113	deceased	1	0.797548	28.8326
						TCGA-D3-A1Q9	112	deceased	1	0.790427	31.5942
						TCGA-GN-A26A	111	deceased	1	0.783306	32.4818
						TCGA-FS-A1ZH	110	deceased	1	0.776185	32.7448
						TCGA-ER-A3PL	109	censored	0	0.776185	33.2051
						TCGA-EE-A181	108	deceased	1	0.768998	33.7311
						TCGA-GF-A769	107	deceased	1	0.761811	35.1777
						TCGA-WE-A8ZX	106	censored	0	0.761811	35.8023
						TCGA-DA-A1I4	105	deceased	1	0.754556	35.9339
						TCGA-FW-A3R5	104	censored	0	0.754556	36.953
						TCGA-DA-A95W	103	censored	0	0.754556	37.3475
						TCGA-YG-AA3O	102	deceased	1	0.747158	37.9393
						TCGA-FR-A7UA	101	censored	0	0.747158	38.2681
						TCGA-D3-A3MU	100	censored	0	0.747158	39.7475
						TCGA-WE-AAA0	99	censored	0	0.747158	40.405
						TCGA-EE-A3AG	98	deceased	1	0.739534	41.5886
						TCGA-W3-AA1V	97	deceased	1	0.73191	42.0817
						TCGA-D3-A2JH	96	censored	0	0.73191	42.0817
						TCGA-EE-A2MQ	95	deceased	1	0.724206	43.2324
						TCGA-DA-A3F8	94	censored	0	0.724206	43.3639
						TCGA-ER-A2NC	93	deceased	1	0.716419	43.8242
						TCGA-D3-A3C7	92	censored	0	0.716419	46.9803
						TCGA-FS-A1YX	91	deceased	1	0.708546	48.5912
						TCGA-ER-A19C	90	deceased	1	0.700673	48.8871
						TCGA-GN-A4U8	89	censored	0	0.700673	48.8871
						TCGA-ER-A2NG	88	deceased	1	0.692711	48.9858
						TCGA-YD-A9TA	87	censored	0	0.692711	49.183
						TCGA-ER-A19S	86	censored	0	0.692711	49.4789
						TCGA-ER-A198	85	deceased	1	0.684562	50.7611
						TCGA-ER-A19Q	84	deceased	1	0.676412	50.8926
						TCGA-FS-A1ZD	83	deceased	1	0.668263	53.5227
						TCGA-DA-A1I8	82	deceased	1	0.660113	53.9172
						TCGA-EE-A29P	81	censored	0	0.660113	56.4158
						TCGA-D3-A3C6	80	deceased	1	0.651862	58.0596
						TCGA-EB-A5UN	79	censored	0	0.651862	58.9144
						TCGA-EE-A2GB	78	censored	0	0.651862	59.2761
						TCGA-D3-A2JP	77	censored	0	0.651862	59.5719
						TCGA-D3-A3CE	76	deceased	1	0.643284	60.2295
						TCGA-ER-A19M	75	deceased	1	0.634707	61.0514
						TCGA-WE-A8K5	74	deceased	1	0.62613	61.15
						TCGA-W3-A825	73	deceased	1	0.617553	63.024
						TCGA-WE-A8ZQ	72	censored	0	0.617553	63.2212
						TCGA-EE-A29A	71	deceased	1	0.608855	63.3527
						TCGA-EE-A29E	70	censored	0	0.608855	63.7801
						TCGA-EE-A29H	69	censored	0	0.608855	64.6349
						TCGA-HR-A2OH	68	deceased	1	0.599901	65.8842
						TCGA-D3-A2JN	67	deceased	1	0.590948	66.476
						TCGA-3N-A9WC	66	censored	0	0.590948	66.476
						TCGA-EE-A2GC	65	censored	0	0.590948	67.4294
						TCGA-W3-AA1Q	64	deceased	1	0.581714	69.0732
						TCGA-D3-A1Q6	63	deceased	1	0.572481	71.802
						TCGA-EE-A2GM	62	censored	0	0.572481	75.4841
						TCGA-D9-A6EC	61	censored	0	0.572481	77.5553
						TCGA-EE-A29C	60	deceased	1	0.562939	78.969
						TCGA-EE-A2GS	59	deceased	1	0.553398	81.2046
						TCGA-EE-A2A6	58	censored	0	0.553398	86.136
						TCGA-DA-A1I7	57	censored	0	0.553398	88.8648
						TCGA-D3-A1QA	56	censored	0	0.553398	90.9031
						TCGA-EE-A20F	55	censored	0	0.553398	91.5606
						TCGA-GN-A265	54	censored	0	0.553398	96.9195
						TCGA-ER-A19B	53	deceased	1	0.542956	98.3989
						TCGA-FS-A1ZM	52	censored	0	0.542956	101.259
						TCGA-D3-A2J7	51	deceased	1	0.53231	103.1
						TCGA-D3-A3MR	50	censored	0	0.53231	103.593
						TCGA-W3-AA21	49	deceased	1	0.521447	105.04
						TCGA-D3-A8GM	48	deceased	1	0.510583	107.144
						TCGA-EE-A2GJ	47	deceased	1	0.49972	107.374
						TCGA-W3-AA1R	46	deceased	1	0.488856	111.089
						TCGA-D3-A1Q5	45	deceased	1	0.477993	112.569
						TCGA-D3-A2JG	44	deceased	1	0.467129	113.522
						TCGA-D3-A2JA	43	censored	0	0.467129	115.528
						TCGA-D3-A8GS	42	deceased	1	0.456007	117.171
						TCGA-EE-A3AB	41	censored	0	0.456007	122.727
						TCGA-EE-A3AA	40	censored	0	0.456007	124.305
						TCGA-D3-A5GU	39	censored	0	0.456007	125.193
						TCGA-EE-A2GO	38	censored	0	0.456007	126.804
						TCGA-EE-A3J4	37	deceased	1	0.443683	127.199
						TCGA-EE-A2M6	36	censored	0	0.443683	129.27
						TCGA-D3-A1Q7	35	censored	0	0.443683	133.248
						TCGA-EE-A20B	34	censored	0	0.443683	133.807
						TCGA-EE-A3JH	33	censored	0	0.443683	134.333
						TCGA-DA-A1I5	32	censored	0	0.443683	135.023
						TCGA-D3-A5GN	31	censored	0	0.443683	135.746
						TCGA-EE-A3AH	30	deceased	1	0.428893	138.804
						TCGA-GN-A262	29	censored	0	0.428893	139.889
						TCGA-DA-A1HY	28	censored	0	0.428893	144.886
						TCGA-D3-A51J	27	censored	0	0.428893	145.116
						TCGA-FS-A1ZS	26	censored	0	0.428893	148.798
						TCGA-ER-A42L	25	censored	0	0.428893	149.029
						TCGA-ER-A19H	24	deceased	1	0.411023	152.349
						TCGA-D3-A8GN	23	censored	0	0.411023	160.995
						TCGA-D3-A3CB	22	censored	0	0.411023	166.519
						TCGA-D3-A8GV	21	deceased	1	0.39145	167.702
						TCGA-EE-A20H	20	deceased	1	0.371878	168.261
						TCGA-EE-A3J3	19	deceased	1	0.352305	172.173
						TCGA-EE-A2GE	18	censored	0	0.352305	173.784
						TCGA-FR-A44A	17	censored	0	0.352305	174.212
						TCGA-DA-A1I2	16	deceased	1	0.330286	176.546
						TCGA-EE-A2MK	15	censored	0	0.330286	180.393
						TCGA-EE-A3JB	14	censored	0	0.330286	201.795
						TCGA-W3-AA1W	13	censored	0	0.330286	219.154
						TCGA-EE-A2GH	12	censored	0	0.330286	220.239
						TCGA-FR-A729	11	censored	0	0.330286	220.798
						TCGA-DA-A1I1	10	censored	0	0.330286	222.507
						TCGA-DA-A3F5	9	deceased	1	0.293588	225.959
						TCGA-FS-A1YY	8	deceased	1	0.256889	228.589
						TCGA-D3-A8GJ	7	censored	0	0.256889	241.378
						TCGA-EE-A2MP	6	censored	0	0.256889	248.644
						TCGA-OD-A75X	5	deceased	1	0.205511	297.893
						TCGA-ER-A19G	4	censored	0	0.205511	302.068
						TCGA-FS-A1ZC	3	deceased	1	0.137008	357.366
						TCGA-LH-A9QB	2	censored	0	0.137008	368.774
						TCGA-EE-A29T	1	censored	0	0.137008	369.925
