# Supplementary material for: Targeting the atypical chemokine receptor 2 (Ackr2) improves the benefit of anti-PD-1 immunotherapy in melanoma mouse model
Source: Oncoimmunology. 2025 Apr 18;14(1):2494426. doi: 10.1080/2162402X.2025.2494426 (PMC12013441; doi:10.1080/2162402X.2025.2494426)
Supplement: Supp table 1.xlsx [file KONI_A_2494426_SM2448.xlsx]

## Sheet: Sheet1
Supplementary table 1
Table Analyzed	COX_Hazard_ACKR2
Time variable	Months
Censor/Event variable	Survival
Regression type	Cox regression
Estimation method	Exact
Model
Parameter estimates	Variable	Estimate	Standard error	95% CI (profile likelihood)
β1	ACKR2 High/Low	-0.5955	0.2654	-1,093 to -0,04578
Hazard ratios	Variable	Estimate		95% CI (profile likelihood)
exp(β1)	ACKR2 High/Low	0.5513		0,3353 to 0,9553
Sig. diff. than zero?	Variable	|Z|	P value	P value summary
β1	ACKR2 High/Low	2.244	0.0249	*
Model diagnostics	#parameters	AIC
Empty model (no covariates)	0	820.4
Selected model	1	817.9
Table Analyzed	COX_Hazard_CCL5_CXCL10
Time variable	Months
Censor/Event variable	Survival
Regression type	Cox regression
Estimation method	Exact
Model
Parameter estimates	Variable	Estimate	Standard error	95% CI (profile likelihood)
β1	CCL5 CXCL10 High/Low	1.483	0.3703	0,7788 to 2,247
Hazard ratios	Variable	Estimate	95% CI (profile likelihood)
exp(β1)	CCL5 CXCL10 High/Low	4.408	2,179 to 9,456
Sig. diff. than zero?	Variable	|Z|	P value	P value summary
β1	CCL5 CXCL10 High/Low	4.006	<0.0001	****
Model diagnostics	#parameters	AIC
Empty model (no covariates)	0	242.2
Selected model	1	226.9
