# Supplementary material for: Targeting the atypical chemokine receptor 2 (Ackr2) improves the benefit of anti-PD-1 immunotherapy in melanoma mouse model
Source: Oncoimmunology. 2025 Apr 18;14(1):2494426. doi: 10.1080/2162402X.2025.2494426 (PMC12013441; doi:10.1080/2162402X.2025.2494426)
Supplement: Supp table 7.xlsx [file KONI_A_2494426_SM2447.xlsx]

## Sheet: DSS ACKR2 BRAF Mut
Supplementary table 7
Disease-specific survival of BRAF-mutated melanoma patients with high versus low/no alteration ACKR2 expression
Disease-specific survival
(A) ACKR2 high in BRAF Mutated patients						(B) ACKR2 Low/no alteration in BRAF mutated patient
Case ID	Number at Risk	Status		Survival Rate	Time (months)	Case ID	Number at Risk	Status		Survival Rate	Time (months)
TCGA-EB-A430	37	censored	0	1	0	TCGA-GF-A6C8	184	censored	0	1	2.03833
TCGA-GF-A2C7	36	censored	0	1	0.690403	TCGA-D9-A1JW	183	censored	0	1	3.64928
TCGA-EB-A3HV	35	censored	0	1	1.28218	TCGA-W3-AA1O	182	deceased	1	0.994505	4.01091
TCGA-EB-A3XE	34	censored	0	1	5.91774	TCGA-EB-A3Y6	181	censored	0	0.994505	4.14242
TCGA-EB-A44N	33	deceased	1	0.969697	6.73965	TCGA-D9-A4Z2	180	deceased	1	0.98898	6.24651
TCGA-FS-A1Z7	32	deceased	1	0.939394	7.7917	TCGA-ER-A19J	179	deceased	1	0.983455	6.44376
TCGA-BF-A1PX	31	censored	0	0.939394	9.27113	TCGA-D9-A1JX	178	deceased	1	0.97793	7.10129
TCGA-FS-A1ZR	30	deceased	1	0.908081	11.4081	TCGA-D9-A4Z5	177	censored	0	0.97793	7.16704
TCGA-D3-A2JD	29	deceased	1	0.876768	11.8684	TCGA-QB-A6FS	176	censored	0	0.97793	7.2328
TCGA-D3-A2JK	28	deceased	1	0.845455	12.0985	TCGA-EB-A553	175	censored	0	0.97793	7.43006
TCGA-EB-A299	27	censored	0	0.845455	12.4273	TCGA-EB-A3XF	174	censored	0	0.97793	9.13963
TCGA-EB-A6QY	26	censored	0	0.845455	12.5588	TCGA-D3-A3MO	173	deceased	1	0.972278	9.33688
TCGA-BF-AAP0	25	censored	0	0.845455	14.9259	TCGA-D9-A6E9	172	censored	0	0.972278	9.89578
TCGA-BF-A3DJ	24	censored	0	0.845455	15.2546	TCGA-GN-A4U7	171	deceased	1	0.966592	10.4218
TCGA-DA-A1I0	23	deceased	1	0.808696	20.3833	TCGA-BF-A5EQ	170	censored	0	0.966592	10.6191
TCGA-FS-A1ZN	22	deceased	1	0.771937	23.9997	TCGA-EB-A4P0	169	censored	0	0.966592	10.7177
TCGA-GN-A26C	21	deceased	1	0.735178	26.9915	TCGA-BF-A5ER	168	censored	0	0.966592	10.7506
TCGA-FS-A1ZZ	20	deceased	1	0.698419	27.0244	TCGA-EB-A6QZ	167	deceased	1	0.960804	11.5725
TCGA-DA-A1IB	19	censored	0	0.698419	27.123	TCGA-WE-A8ZT	166	censored	0	0.960804	11.8026
TCGA-D3-A8GB	18	deceased	1	0.659618	30.838	TCGA-BF-A1PU	165	censored	0	0.960804	12.7231
TCGA-ER-A193	17	deceased	1	0.620817	31.3969	TCGA-ER-A42K	164	deceased	1	0.954945	12.9533
TCGA-GN-A4U5	16	censored	0	0.620817	38.0051	TCGA-ER-A19E	163	deceased	1	0.949087	13.019
TCGA-EB-A3XD	15	censored	0	0.620817	38.1366	TCGA-DA-A95Z	162	censored	0	0.949087	13.019
TCGA-EE-A2GT	14	censored	0	0.620817	44.8762	TCGA-EB-A5SE	161	deceased	1	0.943192	13.1834
TCGA-EE-A2A0	13	deceased	1	0.573062	46.8159	TCGA-FW-A3TV	160	censored	0	0.943192	13.5122
TCGA-FS-A1ZB	12	deceased	1	0.525307	48.8543	TCGA-EE-A3AF	159	deceased	1	0.93726	13.8081
TCGA-EE-A3JE	11	censored	0	0.525307	51.3529	TCGA-DA-A95Y	158	deceased	1	0.931328	14.1368
TCGA-EE-A29M	10	censored	0	0.525307	56.8432	TCGA-EB-A42Z	157	censored	0	0.931328	14.4985
TCGA-GN-A9SD	9	deceased	1	0.466939	59.4076	TCGA-EB-A5FP	156	deceased	1	0.925358	14.9259
TCGA-EE-A2MG	8	deceased	1	0.408572	103.199	TCGA-GN-A263	155	deceased	1	0.919388	15.3533
TCGA-EE-A2ME	7	deceased	1	0.350204	103.265	TCGA-ER-A19K	154	deceased	1	0.913418	15.419
TCGA-FR-A8YE	6	censored	0	0.350204	104.415	TCGA-FS-A1ZF	153	deceased	1	0.907448	15.4519
TCGA-D3-A1Q4	5	censored	0	0.350204	112.043	TCGA-GF-A6C9	152	censored	0	0.907448	15.7806
TCGA-D9-A148	4	censored	0	0.350204	151.527	TCGA-Z2-AA3V	151	censored	0	0.907448	15.9779
TCGA-ER-A19P	3	deceased	1	0.23347	162.08	TCGA-D3-A5GT	150	censored	0	0.907448	16.0108
TCGA-FS-A4F8	2	deceased	1	0.116735	174.836	TCGA-EE-A2MH	149	deceased	1	0.901357	16.9642
TCGA-D3-A5GR	1	censored	0	0.116735	178.321	TCGA-3N-A9WB	148	deceased	1	0.895267	17.03
						TCGA-IH-A3EA	147	censored	0	0.895267	17.2272
						TCGA-WE-A8K6	146	censored	0	0.895267	17.9505
						TCGA-D3-A5GS	145	censored	0	0.895267	18.1806
						TCGA-D9-A4Z6	144	deceased	1	0.88905	18.4436
						TCGA-EE-A29N	143	deceased	1	0.882833	18.608
						TCGA-EB-A431	142	censored	0	0.882833	18.6738
						TCGA-FR-A728	141	censored	0	0.882833	19.1669
						TCGA-GF-A4EO	140	censored	0	0.882833	19.4299
						TCGA-EE-A2M8	139	deceased	1	0.876481	19.7587
						TCGA-BF-A3DM	138	censored	0	0.876481	19.7587
						TCGA-EB-A6R0	137	censored	0	0.876481	19.9888
						TCGA-EB-A24C	136	censored	0	0.876481	20.7779
						TCGA-FW-A5DX	135	censored	0	0.876481	21.0409
						TCGA-EB-A24D	134	censored	0	0.876481	21.2052
						TCGA-EB-A3XC	133	censored	0	0.876481	21.3696
						TCGA-EE-A2M5	132	deceased	1	0.869841	21.6655
						TCGA-D9-A3Z3	131	censored	0	0.869841	22.2902
						TCGA-D3-A51N	130	censored	0	0.869841	22.6189
						TCGA-ER-A2ND	129	deceased	1	0.863098	23.3422
						TCGA-BF-A3DN	128	censored	0	0.863098	23.5723
						TCGA-D3-A8GD	127	censored	0	0.863098	23.6052
						TCGA-EB-A44P	126	censored	0	0.863098	24.3614
						TCGA-WE-AAA4	125	censored	0	0.863098	24.986
						TCGA-BF-A3DL	124	censored	0	0.863098	25.2819
						TCGA-EB-A4IS	123	censored	0	0.863098	25.4463
						TCGA-EB-A3XB	122	censored	0	0.863098	26.1696
						TCGA-ER-A19F	121	censored	0	0.863098	26.3668
						TCGA-FS-A4FB	120	deceased	1	0.855906	26.7285
						TCGA-D3-A51T	119	censored	0	0.855906	26.8929
						TCGA-DA-A1HW	118	censored	0	0.855906	26.9586
						TCGA-EE-A17Y	117	deceased	1	0.848591	27.2216
						TCGA-EE-A3JD	116	deceased	1	0.841275	27.3531
						TCGA-Z2-A8RT	115	censored	0	0.841275	27.5833
						TCGA-D3-A2JE	114	deceased	1	0.833895	27.649
						TCGA-EE-A3AD	113	deceased	1	0.826516	28.7668
						TCGA-EE-A2M7	112	deceased	1	0.819136	28.8326
						TCGA-D3-A1Q9	111	deceased	1	0.811757	31.5942
						TCGA-GN-A26A	110	deceased	1	0.804377	32.4818
						TCGA-FS-A1ZH	109	deceased	1	0.796997	32.7448
						TCGA-ER-A3PL	108	censored	0	0.796997	33.2051
						TCGA-EE-A181	107	censored	0	0.796997	33.7311
						TCGA-GF-A769	106	deceased	1	0.789479	35.1777
						TCGA-WE-A8ZX	105	censored	0	0.789479	35.8023
						TCGA-DA-A1I4	104	deceased	1	0.781887	35.9339
						TCGA-FW-A3R5	103	censored	0	0.781887	36.953
						TCGA-DA-A95W	102	censored	0	0.781887	37.3475
						TCGA-YG-AA3O	101	deceased	1	0.774146	37.9393
						TCGA-FR-A7UA	100	censored	0	0.774146	38.2681
						TCGA-D3-A3MU	99	censored	0	0.774146	39.7475
						TCGA-WE-AAA0	98	censored	0	0.774146	40.405
						TCGA-EE-A3AG	97	deceased	1	0.766165	41.5886
						TCGA-W3-AA1V	96	deceased	1	0.758184	42.0817
						TCGA-D3-A2JH	95	censored	0	0.758184	42.0817
						TCGA-EE-A2MQ	94	deceased	1	0.750118	43.2324
						TCGA-DA-A3F8	93	censored	0	0.750118	43.3639
						TCGA-ER-A2NC	92	deceased	1	0.741965	43.8242
						TCGA-D3-A3C7	91	censored	0	0.741965	46.9803
						TCGA-FS-A1YX	90	deceased	1	0.733721	48.5912
						TCGA-ER-A19C	89	deceased	1	0.725477	48.8871
						TCGA-GN-A4U8	88	censored	0	0.725477	48.8871
						TCGA-ER-A2NG	87	deceased	1	0.717138	48.9858
						TCGA-YD-A9TA	86	censored	0	0.717138	49.183
						TCGA-ER-A19S	85	censored	0	0.717138	49.4789
						TCGA-ER-A198	84	deceased	1	0.708601	50.7611
						TCGA-ER-A19Q	83	deceased	1	0.700063	50.8926
						TCGA-FS-A1ZD	82	deceased	1	0.691526	53.5227
						TCGA-DA-A1I8	81	deceased	1	0.682989	53.9172
						TCGA-EE-A29P	80	censored	0	0.682989	56.4158
						TCGA-D3-A3C6	79	deceased	1	0.674343	58.0596
						TCGA-EB-A5UN	78	censored	0	0.674343	58.9144
						TCGA-EE-A2GB	77	censored	0	0.674343	59.2761
						TCGA-D3-A2JP	76	censored	0	0.674343	59.5719
						TCGA-D3-A3CE	75	deceased	1	0.665352	60.2295
						TCGA-ER-A19M	74	deceased	1	0.656361	61.0514
						TCGA-WE-A8K5	73	deceased	1	0.647369	61.15
						TCGA-W3-A825	72	deceased	1	0.638378	63.024
						TCGA-WE-A8ZQ	71	censored	0	0.638378	63.2212
						TCGA-EE-A29A	70	deceased	1	0.629259	63.3527
						TCGA-EE-A29E	69	censored	0	0.629259	63.7801
						TCGA-EE-A29H	68	censored	0	0.629259	64.6349
						TCGA-HR-A2OH	67	deceased	1	0.619867	65.8842
						TCGA-D3-A2JN	66	censored	0	0.619867	66.476
						TCGA-3N-A9WC	65	censored	0	0.619867	66.476
						TCGA-EE-A2GC	64	censored	0	0.619867	67.4294
						TCGA-W3-AA1Q	63	deceased	1	0.610027	69.0732
						TCGA-D3-A1Q6	62	censored	0	0.610027	71.802
						TCGA-EE-A2GM	61	censored	0	0.610027	75.4841
						TCGA-D9-A6EC	60	censored	0	0.610027	77.5553
						TCGA-EE-A29C	59	deceased	1	0.599688	78.969
						TCGA-EE-A2GS	58	deceased	1	0.589349	81.2046
						TCGA-EE-A2A6	57	censored	0	0.589349	86.136
						TCGA-DA-A1I7	56	censored	0	0.589349	88.8648
						TCGA-D3-A1QA	55	censored	0	0.589349	90.9031
						TCGA-EE-A20F	54	censored	0	0.589349	91.5606
						TCGA-GN-A265	53	censored	0	0.589349	96.9195
						TCGA-ER-A19B	52	deceased	1	0.578015	98.3989
						TCGA-FS-A1ZM	51	censored	0	0.578015	101.259
						TCGA-D3-A2J7	50	deceased	1	0.566455	103.1
						TCGA-D3-A3MR	49	censored	0	0.566455	103.593
						TCGA-W3-AA21	48	deceased	1	0.554654	105.04
						TCGA-D3-A8GM	47	censored	0	0.554654	107.144
						TCGA-EE-A2GJ	46	deceased	1	0.542596	107.374
						TCGA-W3-AA1R	45	deceased	1	0.530538	111.089
						TCGA-D3-A2JG	44	deceased	1	0.51848	113.522
						TCGA-D3-A2JA	43	censored	0	0.51848	115.528
						TCGA-D3-A8GS	42	deceased	1	0.506136	117.171
						TCGA-EE-A3AB	41	censored	0	0.506136	122.727
						TCGA-EE-A3AA	40	censored	0	0.506136	124.305
						TCGA-D3-A5GU	39	censored	0	0.506136	125.193
						TCGA-EE-A2GO	38	censored	0	0.506136	126.804
						TCGA-EE-A3J4	37	deceased	1	0.492456	127.199
						TCGA-EE-A2M6	36	censored	0	0.492456	129.27
						TCGA-D3-A1Q7	35	censored	0	0.492456	133.248
						TCGA-EE-A20B	34	censored	0	0.492456	133.807
						TCGA-EE-A3JH	33	censored	0	0.492456	134.333
						TCGA-DA-A1I5	32	censored	0	0.492456	135.023
						TCGA-D3-A5GN	31	censored	0	0.492456	135.746
						TCGA-EE-A3AH	30	deceased	1	0.476041	138.804
						TCGA-GN-A262	29	censored	0	0.476041	139.889
						TCGA-DA-A1HY	28	censored	0	0.476041	144.886
						TCGA-D3-A51J	27	censored	0	0.476041	145.116
						TCGA-FS-A1ZS	26	censored	0	0.476041	148.798
						TCGA-ER-A42L	25	censored	0	0.476041	149.029
						TCGA-ER-A19H	24	censored	0	0.476041	152.349
						TCGA-D3-A8GN	23	censored	0	0.476041	160.995
						TCGA-D3-A3CB	22	censored	0	0.476041	166.519
						TCGA-D3-A8GV	21	deceased	1	0.453373	167.702
						TCGA-EE-A20H	20	deceased	1	0.430704	168.261
						TCGA-EE-A3J3	19	deceased	1	0.408035	172.173
						TCGA-EE-A2GE	18	censored	0	0.408035	173.784
						TCGA-FR-A44A	17	censored	0	0.408035	174.212
						TCGA-DA-A1I2	16	deceased	1	0.382533	176.546
						TCGA-EE-A2MK	15	censored	0	0.382533	180.393
						TCGA-EE-A3JB	14	censored	0	0.382533	201.795
						TCGA-W3-AA1W	13	censored	0	0.382533	219.154
						TCGA-EE-A2GH	12	censored	0	0.382533	220.239
						TCGA-FR-A729	11	censored	0	0.382533	220.798
						TCGA-DA-A1I1	10	censored	0	0.382533	222.507
						TCGA-DA-A3F5	9	deceased	1	0.340029	225.959
						TCGA-FS-A1YY	8	deceased	1	0.297526	228.589
						TCGA-D3-A8GJ	7	censored	0	0.297526	241.378
						TCGA-EE-A2MP	6	censored	0	0.297526	248.644
						TCGA-OD-A75X	5	deceased	1	0.238021	297.893
						TCGA-ER-A19G	4	censored	0	0.238021	302.068
						TCGA-FS-A1ZC	3	deceased	1	0.15868	357.366
						TCGA-LH-A9QB	2	censored	0	0.15868	368.774
						TCGA-EE-A29T	1	censored	0	0.15868	369.925
