# Supplementary material for: Targeting the atypical chemokine receptor 2 (Ackr2) improves the benefit of anti-PD-1 immunotherapy in melanoma mouse model
Source: Oncoimmunology. 2025 Apr 18;14(1):2494426. doi: 10.1080/2162402X.2025.2494426 (PMC12013441; doi:10.1080/2162402X.2025.2494426)
Supplement: Supp table 18.xlsx [file KONI_A_2494426_SM2446.xlsx]

## Sheet: PD-1 IPI response status
Supplementary table 18
CCL5 and CXCL10 expression in melanoma patients non-responders and responders to anti-PD-1
Sample_ID	CXCL10	CXCL10 Log2	CCL5	CCL5 log2	Response
Gide_ipiPD1_Patient1_EDT	197.689	7.62709	77.4534	6.27526	Non-Responder
Gide_ipiPD1_Patient1_PRE	26.9949	4.75461	19.8281	4.30947	Non-Responder
Gide_ipiPD1_Patient10_PRE	151.943	7.24739	54.0815	5.75706	Non-Responder
Gide_ipiPD1_Patient12_PRE	370.899	8.53488	1179.93	10.2045	Non-Responder
Gide_ipiPD1_Patient13_EDT	910.299	9.8302	4686.47	12.1943	Responder
Gide_ipiPD1_Patient13_PRE	2134.69	11.0598	2344.62	11.1951	Responder
Gide_ipiPD1_Patient14_PRE	139.439	7.12349	47.0296	5.5555	Responder
Gide_ipiPD1_Patient15_PRE	267.175	8.06164	89.8193	6.48895	Responder
Gide_ipiPD1_Patient17_PRE	175.641	7.45648	139.743	7.12664	Responder
Gide_ipiPD1_Patient19_EDT	3860.16	11.9144	972.737	9.92591	Responder
Gide_ipiPD1_Patient19_PRE	458.615	8.84114	198.48	7.63285	Responder
Gide_ipiPD1_Patient2_PRE	25.1322	4.65147	120.775	6.91617	Non-Responder
Gide_ipiPD1_Patient20_PRE	152.562	7.25325	251.537	7.97463	Responder
Gide_ipiPD1_Patient21_PRE	1590.79	10.6355	1390.98	10.4419	Responder
Gide_ipiPD1_Patient23_PRE	109.071	6.76912	116.049	6.85858	Responder
Gide_ipiPD1_Patient24_PRE	308.22	8.26781	345.486	8.43248	Responder
Gide_ipiPD1_Patient25_PRE	69.1461	6.11158	94.8057	6.5669	Responder
Gide_ipiPD1_Patient26_PRE	475.244	8.89253	1001.92	9.96855	Responder
Gide_ipiPD1_Patient27_EDT	4997.87	12.2871	1244.98	10.2819	Responder
Gide_ipiPD1_Patient27_PRE	3463.4	11.758	1105.17	10.11	Responder
Gide_ipiPD1_Patient32_PRE	5170	12.3359	1078.23	10.0745	Responder
Gide_ipiPD1_Patient33_EDT	5737.05	12.4861	1729.17	10.7559	Responder
Gide_ipiPD1_Patient33_PRE	398.775	8.63943	131.039	7.03386	Responder
Gide_ipiPD1_Patient34_PRE	143.94	7.16932	258.997	8.01679	Responder
Gide_ipiPD1_Patient35_EDT	1121.62	10.1314	253.2	7.98413	Responder
Gide_ipiPD1_Patient35_PRE	1802.62	10.8159	212.487	7.73123	Responder
Gide_ipiPD1_Patient36_EDT	3774.69	11.8821	3345.91	11.7082	Responder
Gide_ipiPD1_Patient36_PRE	2603.94	11.3465	909.182	9.82843	Responder
Gide_ipiPD1_Patient37_PRE	4387.43	12.0992	1126.93	10.1382	Responder
Gide_ipiPD1_Patient4_EDT	514.879	9.00809	136.5	7.09275	#N/A
Gide_ipiPD1_Patient44_PRE	769.768	9.58828	1438.38	10.4902	Responder
Gide_ipiPD1_Patient45_PRE	61.0087	5.93094	104.121	6.70212	Responder
Gide_ipiPD1_Patient46_PRE	948.279	9.88917	727.429	9.50666	Responder
Gide_ipiPD1_Patient47_PRE	4221.66	12.0436	1084.43	10.0827	Responder
Gide_ipiPD1_Patient49_PRE	290.273	8.18127	184.387	7.5266	Responder
Gide_ipiPD1_Patient50_PRE	1862.29	10.8629	368.545	8.5257	Responder
Gide_ipiPD1_Patient6_PRE	132.099	7.04548	174.537	7.44739	Non-Responder
Gide_ipiPD1_Patient7_PRE	1442.61	10.4945	992.216	9.95451	Responder
Gide_ipiPD1_Patient8_PRE	79.0043	6.30386	55.1948	5.78646	Non-Responder
Gide_ipiPD1_Patient9_EDT	317.949	8.31265	50.5494	5.65962	#N/A
Gide_PD1_Patient10_EDT	474.452	8.89012	336.679	8.39523	Non-Responder
Gide_PD1_Patient10_PRE	134.241	7.06868	92.4124	6.53002	Non-Responder
Gide_PD1_Patient11_PRE	117.352	6.8747	141.257	7.14218	Non-Responder
Gide_PD1_Patient12_PRE	32.0675	5.00304	44.7257	5.48303	Responder
Gide_PD1_Patient13_EDT	347.761	8.44195	75.9303	6.2466	Non-Responder
Gide_PD1_Patient13_PRE	91.6591	6.51821	76.9936	6.26667	Non-Responder
Gide_PD1_Patient14_PRE	59.7554	5.901	42.2409	5.40057	Non-Responder
Gide_PD1_Patient15_PRE	31.6004	4.98187	80.5301	6.33146	Non-Responder
Gide_PD1_Patient16_PRE	31.8226	4.99198	20.2507	4.3399	Non-Responder
Gide_PD1_Patient17_EDT	1727.38	10.7544	1695.16	10.7272	Non-Responder
Gide_PD1_Patient17_PRE	772.933	9.5942	354.36	8.46907	Non-Responder
Gide_PD1_Patient18_PRE	189.589	7.56673	101.161	6.66052	Non-Responder
Gide_PD1_Patient19_PRE	33.1215	5.0497	19.2567	4.26729	Responder
Gide_PD1_Patient2_PRE	365.126	8.51225	193.59	7.59686	Non-Responder
Gide_PD1_Patient21_PRE	74.3886	6.21701	50.9401	5.67073	Responder
Gide_PD1_Patient23_PRE	119.069	6.89565	133.393	7.05953	Responder
Gide_PD1_Patient25_EDT	2492.77	11.2835	1260.99	10.3003	Responder
Gide_PD1_Patient25_PRE	436.391	8.76948	433.432	8.75966	Responder
Gide_PD1_Patient27_PRE	26.8022	4.74428	30.4991	4.93069	Responder
Gide_PD1_Patient29_EDT	450.128	8.81419	89.514	6.48404	Responder
Gide_PD1_Patient29_PRE	21.2418	4.40884	12.2549	3.61529	Responder
Gide_PD1_Patient3_PRE	15.3291	3.9382	26.1497	4.70872	Non-Responder
Gide_PD1_Patient30_PRE	93.5152	6.54713	32.0623	5.00281	Responder
Gide_PD1_Patient34_PRE	651.871	9.34844	338.555	8.40325	Responder
Gide_PD1_Patient35_PRE	4160.79	12.0226	394.99	8.62567	Responder
Gide_PD1_Patient36_PRE	328.645	8.36039	135.927	7.08669	Responder
Gide_PD1_Patient38_PRE	5506.25	12.4269	1154.51	10.1731	Responder
Gide_PD1_Patient4_PRE	864.972	9.75651	1275.51	10.3169	Non-Responder
Gide_PD1_Patient40_PRE	814.879	9.67044	871.107	9.76671	Responder
Gide_PD1_Patient41_EDT	4835.75	12.2395	1523.6	10.5733	Responder
Gide_PD1_Patient41_PRE	697.616	9.44629	118.779	6.89213	Responder
Gide_PD1_Patient42_PRE	146.239	7.19219	121.709	6.92729	Responder
Gide_PD1_Patient44_PRE	368.664	8.52616	797.235	9.63886	Responder
Gide_PD1_Patient45_PRE	308.707	8.27009	1446.87	10.4987	Responder
Gide_PD1_Patient46_PRE	1033.76	10.0137	717.19	9.48621	Responder
Gide_PD1_Patient47_EDT	738.062	9.5276	517.29	9.01483	Responder
Gide_PD1_Patient47_PRE	1075.92	10.0714	605.599	9.24222	Responder
Gide_PD1_Patient48_EDT	4512.12	12.1396	4427.2	12.1122	Responder
Gide_PD1_Patient48_PRE	4028.42	11.976	1819.09	10.829	Responder
Gide_PD1_Patient49_PRE	416.446	8.70198	190.607	7.57446	Responder
Gide_PD1_Patient5_PRE	276.051	8.10879	106.613	6.73624	Non-Responder
Gide_PD1_Patient50_PRE	649.246	9.34262	440.201	8.78202	Responder
Gide_PD1_Patient52_PRE	479.014	8.90392	427.919	8.74119	Responder
Gide_PD1_Patient53_PRE	349.65	8.44977	1565.87	10.6127	Responder
Gide_PD1_Patient54_PRE	1425.25	10.477	474.747	8.89102	Responder
Gide_PD1_Patient6_PRE	232.505	7.86112	467.014	8.86732	Non-Responder
Gide_PD1_Patient7_PRE	2507.69	11.2921	628.524	9.29582	Non-Responder
Gide_PD1_Patient8_EDT	343.916	8.42591	279.154	8.12492	Non-Responder
Gide_PD1_Patient8_PRE	43.1017	5.42967	51.5634	5.68828	Non-Responder
Gide_PD1_Patient9_PRE	187.619	7.55166	148.571	7.21501	Non-Responder
