# Supplementary material for: Targeting the atypical chemokine receptor 2 (Ackr2) improves the benefit of anti-PD-1 immunotherapy in melanoma mouse model
Source: Oncoimmunology. 2025 Apr 18;14(1):2494426. doi: 10.1080/2162402X.2025.2494426 (PMC12013441; doi:10.1080/2162402X.2025.2494426)
Supplement: Supp table 16.xlsx [file KONI_A_2494426_SM2445.xlsx]

## Sheet: OS CCL5 CXCL10 BRAF
Supplementary table 16
Disease-specificof NRAS-mutated melanoma patients with high versus low CCL5 CXCL10 expression
Disease-specific
(A) CCL5 CXCL10 High in NRAS mut					(B) CCL5 CXCL10 Low in NRAS mut
Case ID	Number at Risk	Status		Survival Rate	Time (months)	Case ID	Number at Risk	Status		Survival Rate	Time (months)
TCGA-EB-A44Q	29	censored	0	1	13.8738	TCGA-BF-A1PV	30	censored	0	1	0.460269
TCGA-D9-A3Z1	28	deceased	1	0.964286	15.3861	TCGA-EB-A44O	29	censored	0	1	2.66298
TCGA-GF-A6C9	27	censored	0	0.964286	15.7806	TCGA-EE-A185	28	deceased	1	0.964286	4.96433
TCGA-EB-A551	26	censored	0	0.964286	19.397	TCGA-YD-A89C	27	censored	0	0.964286	6.90403
TCGA-EB-A5UL	25	censored	0	0.964286	29.2928	TCGA-EE-A17Z	26	deceased	1	0.927198	8.64648
TCGA-ER-A195	24	deceased	1	0.924107	35.4407	TCGA-D3-A3ML	25	deceased	1	0.89011	13.8738
TCGA-ER-A2NH	23	censored	0	0.924107	41.5557	TCGA-EE-A29R	24	censored	0	0.89011	14.4656
TCGA-EE-A2MN	22	deceased	1	0.882102	47.5392	TCGA-FR-A69P	23	censored	0	0.89011	15.7149
TCGA-WE-A8K1	21	censored	0	0.882102	49.0515	TCGA-D3-A1Q1	22	deceased	1	0.84965	16.5697
TCGA-EE-A2MU	20	censored	0	0.882102	53.2597	TCGA-3N-A9WB	21	deceased	1	0.809191	17.03
TCGA-D3-A2JP	19	censored	0	0.882102	59.5719	TCGA-FS-A1Z3	20	deceased	1	0.768731	20.9094
TCGA-EE-A2MC	18	censored	0	0.882102	61.5117	TCGA-EE-A29V	19	deceased	1	0.728272	25.8737
TCGA-W3-A825	17	deceased	1	0.830214	63.024	TCGA-FS-A1ZY	18	deceased	1	0.687812	27.0901
TCGA-GN-A267	16	deceased	1	0.778326	64.4377	TCGA-FR-A7U8	17	censored	0	0.687812	27.8463
TCGA-D3-A2J8	15	deceased	1	0.726437	65.4897	TCGA-D3-A1Q8	16	deceased	1	0.644824	28.0764
TCGA-D3-A2JO	14	censored	0	0.726437	66.0815	TCGA-EE-A17X	15	deceased	1	0.601836	29.8189
TCGA-3N-A9WC	13	censored	0	0.726437	66.476	TCGA-FS-A4F9	14	censored	0	0.601836	34.027
TCGA-EB-A5SG	12	censored	0	0.726437	68.2513	TCGA-EE-A3J8	13	censored	0	0.601836	34.3229
TCGA-WE-A8ZO	11	censored	0	0.726437	70.5198	TCGA-EE-A2A5	12	deceased	1	0.551683	39.2872
TCGA-DA-A1HV	10	censored	0	0.726437	76.569	TCGA-D3-A3MV	11	censored	0	0.551683	45.3036
TCGA-EE-A2GU	9	censored	0	0.726437	94.8154	TCGA-FS-A1ZE	10	deceased	1	0.496514	46.4543
TCGA-D3-A1QB	8	censored	0	0.726437	95.7359	TCGA-D3-A8GI	9	deceased	1	0.441346	58.5199
TCGA-EE-A2A1	7	censored	0	0.726437	115.955	TCGA-GN-A268	8	deceased	1	0.386178	62.7938
TCGA-D3-A5GO	6	censored	0	0.726437	137.916	TCGA-D3-A51R	7	censored	0	0.386178	63.813
TCGA-ER-A19W	5	deceased	1	0.58115	148.174	TCGA-EE-A29Q	6	deceased	1	0.321815	66.739
TCGA-D3-A2JL	4	censored	0	0.58115	171.582	TCGA-D3-A8GC	5	deceased	1	0.257452	79.5936
TCGA-D3-A51E	3	censored	0	0.58115	174.836	TCGA-D3-A8GL	4	deceased	1	0.193089	89.1278
TCGA-DA-A1I1	2	censored	0	0.58115	222.507	TCGA-GN-A4U3	3	censored	0	0.193089	121.906
TCGA-W3-A824	1	censored	0	0.58115	228.162	TCGA-FS-A1ZQ	2	deceased	1	0.0965445	133.544
						TCGA-D3-A8GK	1	censored	0	0.0965445	170.201
