# Supplementary material for: Targeting the atypical chemokine receptor 2 (Ackr2) improves the benefit of anti-PD-1 immunotherapy in melanoma mouse model
Source: Oncoimmunology. 2025 Apr 18;14(1):2494426. doi: 10.1080/2162402X.2025.2494426 (PMC12013441; doi:10.1080/2162402X.2025.2494426)
Supplement: Supp table 3_.xlsx [file KONI_A_2494426_SM2444.xlsx]

## Sheet: OS ACKR2 all
Supplementary table 3
Overall survival of melanoma patients with high versus low/no alteration ACKR2 expression
Overall survival of all melanoma patients
(A) High ACK2						(B) Low/no alteration ACKR2
Case ID	Number at Risk	Status		Survival Rate	Time (months)	Case ID	Number at Risk	Status		Survival Rate	Time (months)
TCGA-EB-A430	84	censored	0	1	0	TCGA-HR-A2OG	342	censored	0	1	0.230134
TCGA-RP-A690	83	censored	0	1	0.197258	TCGA-RP-A693	341	censored	0	1	0.328764
TCGA-GF-A2C7	82	censored	0	1	0.690403	TCGA-BF-A1PV	340	censored	0	1	0.460269
TCGA-EB-A3HV	81	censored	0	1	1.28218	TCGA-RP-A694	339	censored	0	1	0.690403
TCGA-EE-A29L	80	deceased	1	0.9875	2.59723	TCGA-GF-A6C8	338	censored	0	1	2.03833
TCGA-EB-A3XE	79	censored	0	0.9875	5.91774	TCGA-EB-A44O	337	censored	0	1	2.66298
TCGA-EB-A44N	78	deceased	1	0.97484	6.73965	TCGA-D9-A1JW	336	censored	0	1	3.64928
TCGA-EB-A5VV	77	censored	0	0.97484	7.03554	TCGA-W3-AA1O	335	deceased	1	0.997015	4.01091
TCGA-FS-A1Z7	76	deceased	1	0.962013	7.7917	TCGA-EB-A3Y6	334	censored	0	0.997015	4.14242
TCGA-EE-A17Z	75	deceased	1	0.949186	8.64648	TCGA-EE-A185	333	deceased	1	0.994021	4.96433
TCGA-BF-A1PX	74	deceased	1	0.936359	9.27113	TCGA-D9-A4Z2	332	deceased	1	0.991027	6.24651
TCGA-EB-A5VU	73	deceased	1	0.923532	10.5533	TCGA-ER-A19J	331	deceased	1	0.988033	6.44376
TCGA-BF-A5EP	72	censored	0	0.923532	11.0136	TCGA-YD-A89C	330	censored	0	0.988033	6.90403
TCGA-FS-A1ZR	71	deceased	1	0.910525	11.4081	TCGA-D9-A1JX	329	deceased	1	0.98503	7.10129
TCGA-D3-A2JD	70	deceased	1	0.897517	11.8684	TCGA-D9-A4Z5	328	censored	0	0.98503	7.16704
TCGA-D3-A2JK	69	deceased	1	0.88451	12.0985	TCGA-QB-A6FS	327	censored	0	0.98503	7.2328
TCGA-EB-A5SF	68	deceased	1	0.871502	12.1314	TCGA-EB-A553	326	censored	0	0.98503	7.43006
TCGA-EB-A299	67	censored	0	0.871502	12.4273	TCGA-EB-A41A	325	censored	0	0.98503	8.6136
TCGA-EB-A6QY	66	censored	0	0.871502	12.5588	TCGA-ER-A19T	324	deceased	1	0.981989	8.87662
TCGA-3N-A9WD	65	deceased	1	0.858095	12.9862	TCGA-EB-A3XF	323	censored	0	0.981989	9.13963
TCGA-BF-AAP0	64	censored	0	0.858095	14.9259	TCGA-ER-A199	322	deceased	1	0.97894	9.1725
TCGA-BF-A3DJ	63	censored	0	0.858095	15.2546	TCGA-D3-A3MO	321	deceased	1	0.97589	9.33688
TCGA-EB-A57M	62	deceased	1	0.844254	15.5176	TCGA-EB-A41B	320	censored	0	0.97589	9.56702
TCGA-FR-A69P	61	censored	0	0.844254	15.7149	TCGA-FS-A1ZG	319	deceased	1	0.972831	9.69852
TCGA-D3-A1Q3	60	deceased	1	0.830184	16.6683	TCGA-GF-A3OT	318	censored	0	0.972831	9.89578
TCGA-DA-A1I0	59	deceased	1	0.816113	20.3833	TCGA-D9-A6E9	317	censored	0	0.972831	9.89578
TCGA-EB-A4OZ	58	censored	0	0.816113	20.3833	TCGA-FR-A726	316	deceased	1	0.969752	10.0273
TCGA-EB-A4IQ	57	deceased	1	0.801795	20.9094	TCGA-GN-A266	315	deceased	1	0.966674	10.1259
TCGA-WE-AAA3	56	censored	0	0.801795	21.4025	TCGA-EB-A44R	314	deceased	1	0.963595	10.3561
TCGA-FS-A1ZN	55	deceased	1	0.787217	23.9997	TCGA-GN-A4U7	313	deceased	1	0.960517	10.4218
TCGA-WE-A8JZ	54	censored	0	0.787217	24.0326	TCGA-DA-A3F3	312	deceased	1	0.957438	10.4876
TCGA-D3-A3CF	53	deceased	1	0.772364	24.5258	TCGA-BF-A5EQ	311	censored	0	0.957438	10.6191
TCGA-EB-A4XL	52	censored	0	0.772364	25.5449	TCGA-EB-A4P0	310	deceased	1	0.95435	10.7177
TCGA-GN-A26C	51	deceased	1	0.757219	26.9915	TCGA-EB-A3Y7	309	deceased	1	0.951261	10.7177
TCGA-FS-A1ZZ	50	deceased	1	0.742075	27.0244	TCGA-BF-A5ER	308	censored	0	0.951261	10.7506
TCGA-DA-A1IB	49	censored	0	0.742075	27.123	TCGA-EB-A6QZ	307	deceased	1	0.948162	11.5725
TCGA-FS-A1Z4	48	deceased	1	0.726615	28.0764	TCGA-WE-A8ZT	306	censored	0	0.948162	11.8026
TCGA-ER-A2NB	47	deceased	1	0.711155	28.175	TCGA-FR-A2OS	305	deceased	1	0.945054	12.0985
TCGA-D3-A8GB	46	deceased	1	0.695695	30.838	TCGA-WE-AA9Y	304	censored	0	0.945054	12.1643
TCGA-ER-A193	45	deceased	1	0.680235	31.3969	TCGA-ER-A19D	303	deceased	1	0.941935	12.5916
TCGA-EB-A4OY	44	censored	0	0.680235	32.1202	TCGA-BF-A1PU	302	censored	0	0.941935	12.7231
TCGA-DA-A3F2	43	deceased	1	0.664416	33.9284	TCGA-ER-A42K	301	deceased	1	0.938805	12.9533
TCGA-EB-A1NK	42	censored	0	0.664416	34.1585	TCGA-ER-A19E	300	deceased	1	0.935676	13.019
TCGA-ER-A195	41	deceased	1	0.648211	35.4407	TCGA-DA-A95Z	299	censored	0	0.935676	13.019
TCGA-FR-A8YD	40	deceased	1	0.632005	36.2626	TCGA-EB-A5SE	298	deceased	1	0.932536	13.1834
TCGA-EB-A6L9	39	censored	0	0.632005	36.4599	TCGA-XV-AB01	297	censored	0	0.932536	13.2492
TCGA-GN-A4U5	38	censored	0	0.632005	38.0051	TCGA-FW-A3TV	296	censored	0	0.932536	13.5122
TCGA-EB-A3XD	37	censored	0	0.632005	38.1366	TCGA-EE-A20I	295	deceased	1	0.929375	13.5451
TCGA-EE-A2GT	36	censored	0	0.632005	44.8762	TCGA-EE-A3AF	294	deceased	1	0.926214	13.8081
TCGA-EE-A2A0	35	deceased	1	0.613948	46.8159	TCGA-D3-A3ML	293	deceased	1	0.923053	13.8738
TCGA-ER-A3EV	34	deceased	1	0.595891	46.9803	TCGA-EB-A44Q	292	censored	0	0.923053	13.8738
TCGA-GN-A26D	33	deceased	1	0.577833	47.9995	TCGA-EE-A2GP	291	deceased	1	0.919881	13.9067
TCGA-FS-A1ZB	32	deceased	1	0.559776	48.8543	TCGA-ER-A197	290	deceased	1	0.916709	13.9396
TCGA-WE-A8ZY	31	deceased	1	0.541719	49.5118	TCGA-EE-A29D	289	deceased	1	0.913537	13.9724
TCGA-EE-A3JE	30	censored	0	0.541719	51.3529	TCGA-ER-A42H	288	deceased	1	0.910365	14.0053
TCGA-EE-A2GK	29	censored	0	0.541719	54.7391	TCGA-DA-A95Y	287	deceased	1	0.907193	14.1368
TCGA-D3-A51H	28	censored	0	0.541719	56.3501	TCGA-YG-AA3P	286	censored	0	0.907193	14.4327
TCGA-EE-A29M	27	censored	0	0.541719	56.8432	TCGA-EE-A29R	285	censored	0	0.907193	14.4656
TCGA-ER-A196	26	censored	0	0.541719	58.6843	TCGA-EB-A42Z	284	censored	0	0.907193	14.4985
TCGA-WE-A8ZN	25	censored	0	0.541719	58.9802	TCGA-EE-A182	283	deceased	1	0.903987	14.6957
TCGA-GN-A9SD	24	deceased	1	0.519147	59.4076	TCGA-EB-A5FP	282	deceased	1	0.900781	14.9259
TCGA-EE-A29S	23	deceased	1	0.496576	61.2815	TCGA-GN-A263	281	deceased	1	0.897576	15.3533
TCGA-D3-A2J8	22	deceased	1	0.474004	65.4897	TCGA-D9-A3Z1	280	deceased	1	0.89437	15.3861
TCGA-EE-A29Q	21	deceased	1	0.451432	66.739	TCGA-ER-A19K	279	deceased	1	0.891165	15.419
TCGA-EE-A29G	20	deceased	1	0.428861	72.065	TCGA-FS-A1ZF	278	deceased	1	0.887959	15.4519
TCGA-DA-A95V	19	censored	0	0.428861	72.0978	TCGA-GF-A6C9	277	censored	0	0.887959	15.7806
TCGA-FS-A1ZP	18	deceased	1	0.405035	74.7279	TCGA-Z2-AA3V	276	censored	0	0.887959	15.9779
TCGA-ER-A19A	17	censored	0	0.405035	77.7526	TCGA-D3-A5GT	275	censored	0	0.887959	16.0108
TCGA-EE-A2GL	16	censored	0	0.405035	79.6594	TCGA-BF-A5ES	274	censored	0	0.887959	16.1094
TCGA-D3-A3CC	15	censored	0	0.405035	86.9251	TCGA-D3-A1Q1	273	deceased	1	0.884706	16.5697
TCGA-EE-A2MJ	14	deceased	1	0.376104	96.2291	TCGA-D9-A4Z3	272	censored	0	0.884706	16.6026
TCGA-EE-A2MG	13	deceased	1	0.347173	103.199	TCGA-EE-A2MH	271	deceased	1	0.881442	16.9642
TCGA-EE-A2ME	12	deceased	1	0.318242	103.265	TCGA-3N-A9WB	270	deceased	1	0.878177	17.03
TCGA-FR-A8YE	11	censored	0	0.318242	104.415	TCGA-D9-A3Z4	269	deceased	1	0.874913	17.0628
TCGA-ER-A1A1	10	censored	0	0.318242	105.073	TCGA-IH-A3EA	268	censored	0	0.874913	17.2272
TCGA-D3-A1Q4	9	censored	0	0.318242	112.043	TCGA-FW-A3I3	267	censored	0	0.874913	17.4573
TCGA-EE-A2A1	8	censored	0	0.318242	115.955	TCGA-EE-A29X	266	deceased	1	0.871623	17.9176
TCGA-D3-A3BZ	7	censored	0	0.318242	130.716	TCGA-WE-A8K6	265	censored	0	0.871623	17.9505
TCGA-EE-A2MR	6	censored	0	0.318242	134.399	TCGA-QB-AA9O	264	deceased	1	0.868322	18.0491
TCGA-D9-A148	5	censored	0	0.318242	151.527	TCGA-D9-A1X3	263	censored	0	0.868322	18.1149
TCGA-ER-A19P	4	deceased	1	0.238681	162.08	TCGA-D3-A5GS	262	censored	0	0.868322	18.1806
TCGA-FS-A4F8	3	deceased	1	0.159121	174.836	TCGA-D9-A4Z6	261	deceased	1	0.864995	18.4436
TCGA-D3-A5GR	2	censored	0	0.159121	178.321	TCGA-EE-A29N	260	deceased	1	0.861668	18.608
TCGA-EE-A2MI	1	deceased	1	0	204.655	TCGA-EB-A431	259	censored	0	0.861668	18.6738
						TCGA-FR-A7U9	258	censored	0	0.861668	18.7724
						TCGA-FR-A728	257	censored	0	0.861668	19.1669
						TCGA-FW-A5DY	256	censored	0	0.861668	19.2984
						TCGA-EB-A551	255	censored	0	0.861668	19.397
						TCGA-GF-A4EO	254	censored	0	0.861668	19.4299
						TCGA-EE-A2M8	253	deceased	1	0.858262	19.7587
						TCGA-BF-A3DM	252	censored	0	0.858262	19.7587
						TCGA-EB-A6R0	251	deceased	1	0.854843	19.9888
						TCGA-EB-A5KH	250	deceased	1	0.851423	20.3505
						TCGA-EB-A24C	249	censored	0	0.851423	20.7779
						TCGA-FS-A1Z3	248	deceased	1	0.84799	20.9094
						TCGA-FW-A5DX	247	censored	0	0.84799	21.0409
						TCGA-EB-A24D	246	censored	0	0.84799	21.2052
						TCGA-GN-A8LL	245	deceased	1	0.844529	21.3696
						TCGA-EB-A3XC	244	censored	0	0.844529	21.3696
						TCGA-EE-A2M5	243	deceased	1	0.841054	21.6655
						TCGA-GN-A4U9	242	deceased	1	0.837578	22.1258
						TCGA-D9-A3Z3	241	censored	0	0.837578	22.2902
						TCGA-FR-A3R1	240	censored	0	0.837578	22.5203
						TCGA-D3-A51N	239	censored	0	0.837578	22.6189
						TCGA-D9-A6EG	238	deceased	1	0.834059	22.9477
						TCGA-BF-A5EO	237	censored	0	0.834059	23.1121
						TCGA-ER-A2ND	236	deceased	1	0.830525	23.3422
						TCGA-BF-A3DN	235	censored	0	0.830525	23.5723
						TCGA-D3-A8GD	234	censored	0	0.830525	23.6052
						TCGA-EB-A42Y	233	deceased	1	0.82696	23.7038
						TCGA-D3-A2J9	232	deceased	1	0.823396	23.7696
						TCGA-FS-A1ZK	231	deceased	1	0.819831	23.934
						TCGA-EB-A44P	230	censored	0	0.819831	24.3614
						TCGA-WE-AAA4	229	censored	0	0.819831	24.986
						TCGA-D9-A6EA	228	censored	0	0.819831	25.1833
						TCGA-BF-A3DL	227	censored	0	0.819831	25.2819
						TCGA-EB-A4IS	226	censored	0	0.819831	25.4463
						TCGA-EB-A5UM	225	censored	0	0.819831	25.6107
						TCGA-EE-A29V	224	deceased	1	0.816171	25.8737
						TCGA-EB-A3XB	223	censored	0	0.816171	26.1696
						TCGA-ER-A19F	222	deceased	1	0.812495	26.3668
						TCGA-D3-A8GE	221	censored	0	0.812495	26.4326
						TCGA-FS-A1ZU	220	deceased	1	0.808802	26.5641
						TCGA-FS-A4FB	219	deceased	1	0.805109	26.7285
						TCGA-D3-A51T	218	censored	0	0.805109	26.8929
						TCGA-DA-A1HW	217	censored	0	0.805109	26.9586
						TCGA-FS-A1ZY	216	deceased	1	0.801381	27.0901
						TCGA-EE-A17Y	215	deceased	1	0.797654	27.2216
						TCGA-BF-A1Q0	214	censored	0	0.797654	27.3202
						TCGA-EE-A3JD	213	deceased	1	0.793909	27.3531
						TCGA-Z2-A8RT	212	censored	0	0.793909	27.5833
						TCGA-D3-A2JE	211	deceased	1	0.790147	27.649
						TCGA-FS-A1ZA	210	deceased	1	0.786384	27.7148
						TCGA-FR-A7U8	209	censored	0	0.786384	27.8463
						TCGA-BF-A1PZ	208	censored	0	0.786384	28.0435
						TCGA-D3-A1Q8	207	deceased	1	0.782585	28.0764
						TCGA-FS-A4F5	206	deceased	1	0.778786	28.7339
						TCGA-EE-A3AD	205	deceased	1	0.774987	28.7668
						TCGA-ER-A2NF	204	deceased	1	0.771188	28.8326
						TCGA-EE-A2M7	203	deceased	1	0.767389	28.8326
						TCGA-D3-A8GQ	202	deceased	1	0.76359	29.0627
						TCGA-EB-A5UL	201	censored	0	0.76359	29.2928
						TCGA-EE-A17X	200	deceased	1	0.759772	29.8189
						TCGA-D3-A1Q9	199	deceased	1	0.755954	31.5942
						TCGA-GN-A26A	198	deceased	1	0.752136	32.4818
						TCGA-FS-A1ZH	197	deceased	1	0.748318	32.7448
						TCGA-D3-A51K	196	censored	0	0.748318	32.9421
						TCGA-ER-A3PL	195	censored	0	0.748318	33.2051
						TCGA-EE-A181	194	deceased	1	0.744461	33.7311
						TCGA-FS-A4F9	193	censored	0	0.744461	34.027
						TCGA-EE-A3J8	192	deceased	1	0.740584	34.3229
						TCGA-FR-A8YC	191	deceased	1	0.736706	34.8161
						TCGA-GF-A769	190	deceased	1	0.732829	35.1777
						TCGA-WE-A8ZX	189	censored	0	0.732829	35.8023
						TCGA-DA-A1I4	188	deceased	1	0.728931	35.9339
						TCGA-EE-A3J5	187	deceased	1	0.725033	36.953
						TCGA-FW-A3R5	186	censored	0	0.725033	36.953
						TCGA-DA-A95W	185	censored	0	0.725033	37.3475
						TCGA-YG-AA3O	184	deceased	1	0.721092	37.9393
						TCGA-FR-A7UA	183	censored	0	0.721092	38.2681
						TCGA-EE-A2A5	182	deceased	1	0.71713	39.2872
						TCGA-GN-A4U4	181	censored	0	0.71713	39.353
						TCGA-D3-A3MU	180	censored	0	0.71713	39.7475
						TCGA-WE-AAA0	179	censored	0	0.71713	40.405
						TCGA-ER-A2NH	178	censored	0	0.71713	41.5557
						TCGA-EE-A3AG	177	deceased	1	0.713079	41.5886
						TCGA-W3-AA1V	176	deceased	1	0.709027	42.0817
						TCGA-D3-A2JH	175	censored	0	0.709027	42.0817
						TCGA-EE-A2GR	174	deceased	1	0.704952	42.7721
						TCGA-EE-A2MQ	173	deceased	1	0.700877	43.2324
						TCGA-DA-A3F8	172	censored	0	0.700877	43.3639
						TCGA-D3-A2J6	171	deceased	1	0.696779	43.4297
						TCGA-ER-A2NC	170	deceased	1	0.69268	43.8242
						TCGA-ER-A19N	169	deceased	1	0.688581	44.0872
						TCGA-ER-A194	168	deceased	1	0.684483	44.5146
						TCGA-D3-A3MV	167	censored	0	0.684483	45.3036
						TCGA-D3-A3C8	166	censored	0	0.684483	46.3228
						TCGA-FS-A1ZE	165	deceased	1	0.680334	46.4543
						TCGA-D3-A3C7	164	censored	0	0.680334	46.9803
						TCGA-EE-A2MD	163	deceased	1	0.67616	47.2762
						TCGA-FS-A1ZJ	162	deceased	1	0.671987	47.3748
						TCGA-EE-A2MN	161	deceased	1	0.667813	47.5392
						TCGA-FS-A1YX	160	deceased	1	0.663639	48.5912
						TCGA-EE-A2GI	159	censored	0	0.663639	48.7228
						TCGA-ER-A19C	158	deceased	1	0.659439	48.8871
						TCGA-GN-A4U8	157	censored	0	0.659439	48.8871
						TCGA-ER-A2NG	156	deceased	1	0.655212	48.9858
						TCGA-WE-A8K1	155	censored	0	0.655212	49.0515
						TCGA-YD-A9TA	154	censored	0	0.655212	49.183
						TCGA-ER-A19S	153	censored	0	0.655212	49.4789
						TCGA-FS-A1ZW	152	censored	0	0.655212	49.4789
						TCGA-GN-A8LK	151	deceased	1	0.650872	50.1036
						TCGA-FS-A4F2	150	deceased	1	0.646533	50.1364
						TCGA-ER-A198	149	deceased	1	0.642194	50.7611
						TCGA-ER-A19Q	148	deceased	1	0.637855	50.8926
						TCGA-FS-A1ZT	147	censored	0	0.637855	53.1611
						TCGA-EE-A3JA	146	deceased	1	0.633486	53.1939
						TCGA-EE-A2MU	145	censored	0	0.633486	53.2597
						TCGA-FS-A1ZD	144	deceased	1	0.629087	53.5227
						TCGA-DA-A1I8	143	deceased	1	0.624688	53.9172
						TCGA-EB-A5SH	142	censored	0	0.624688	54.0158
						TCGA-FS-A4FC	141	deceased	1	0.620257	54.4104
						TCGA-EE-A3AE	140	censored	0	0.620257	54.509
						TCGA-D9-A149	139	censored	0	0.620257	54.6734
						TCGA-FW-A3TU	138	deceased	1	0.615763	55.5939
						TCGA-D3-A51F	137	censored	0	0.615763	55.7254
						TCGA-EE-A29P	136	censored	0	0.615763	56.4158
						TCGA-D3-A3C6	135	deceased	1	0.611201	58.0596
						TCGA-D3-A8GI	134	deceased	1	0.60664	58.5199
						TCGA-EB-A5UN	133	censored	0	0.60664	58.9144
						TCGA-EE-A2GB	132	censored	0	0.60664	59.2761
						TCGA-D3-A2JP	131	censored	0	0.60664	59.5719
						TCGA-EE-A2A2	130	censored	0	0.60664	59.6377
						TCGA-D3-A3CE	129	deceased	1	0.601938	60.2295
						TCGA-ER-A19M	128	deceased	1	0.597235	61.0514
						TCGA-WE-A8K5	127	deceased	1	0.592532	61.15
						TCGA-EE-A2MC	126	deceased	1	0.58783	61.5117
						TCGA-D3-A2JF	125	censored	0	0.58783	62.0706
						TCGA-GN-A268	124	deceased	1	0.583089	62.7938
						TCGA-W3-A825	123	deceased	1	0.578349	63.024
						TCGA-WE-A8ZQ	122	censored	0	0.578349	63.2212
						TCGA-EE-A29A	121	deceased	1	0.573569	63.3527
						TCGA-EE-A29E	120	censored	0	0.573569	63.7801
						TCGA-D3-A51R	119	censored	0	0.573569	63.813
						TCGA-EE-A3AC	118	censored	0	0.573569	64.0431
						TCGA-EE-A3J7	117	censored	0	0.573569	64.076
						TCGA-GN-A267	116	deceased	1	0.568624	64.4377
						TCGA-EE-A29H	115	censored	0	0.568624	64.6349
						TCGA-HR-A2OH	114	deceased	1	0.563636	65.8842
						TCGA-DA-A1IA	113	deceased	1	0.558648	65.9171
						TCGA-D3-A2JO	112	censored	0	0.558648	66.0815
						TCGA-D3-A2JN	111	deceased	1	0.553616	66.476
						TCGA-3N-A9WC	110	censored	0	0.553616	66.476
						TCGA-FS-A4F4	109	deceased	1	0.548536	66.6732
						TCGA-EE-A2GC	108	censored	0	0.548536	67.4294
						TCGA-DA-A1IC	107	deceased	1	0.54341	68.0869
						TCGA-EE-A184	106	deceased	1	0.538283	68.1527
						TCGA-EB-A5SG	105	censored	0	0.538283	68.2513
						TCGA-W3-AA1Q	104	deceased	1	0.533108	69.0732
						TCGA-WE-A8ZO	103	censored	0	0.533108	70.5198
						TCGA-EE-A2MT	102	censored	0	0.533108	71.2102
						TCGA-D3-A1Q6	101	deceased	1	0.527829	71.802
						TCGA-DA-A95X	100	censored	0	0.527829	73.9389
						TCGA-EE-A2GM	99	censored	0	0.527829	75.4841
						TCGA-DA-A1HV	98	censored	0	0.527829	76.569
						TCGA-D9-A6EC	97	censored	0	0.527829	77.5553
						TCGA-FS-A4F0	96	censored	0	0.527829	77.8183
						TCGA-EE-A29C	95	deceased	1	0.522273	78.969
						TCGA-D3-A8GC	94	deceased	1	0.516717	79.5936
						TCGA-FS-A4FD	93	deceased	1	0.511161	80.6786
						TCGA-EE-A2GS	92	deceased	1	0.505605	81.2046
						TCGA-EE-A29B	91	deceased	1	0.500049	85.084
						TCGA-EE-A2A6	90	censored	0	0.500049	86.136
						TCGA-D3-A2JC	89	censored	0	0.500049	86.7607
						TCGA-DA-A1I7	88	censored	0	0.500049	88.8648
						TCGA-D3-A8GL	87	deceased	1	0.494301	89.1278
						TCGA-D3-A1QA	86	censored	0	0.494301	90.9031
						TCGA-EE-A20F	85	censored	0	0.494301	91.5606
						TCGA-FR-A3YN	84	censored	0	0.494301	92.9743
						TCGA-ER-A3ET	83	deceased	1	0.488346	93.0072
						TCGA-EE-A2GU	82	censored	0	0.488346	94.8154
						TCGA-EE-A180	81	deceased	1	0.482317	94.9798
						TCGA-D3-A1QB	80	censored	0	0.482317	95.7359
						TCGA-GN-A265	79	censored	0	0.482317	96.9195
						TCGA-Z2-AA3S	78	censored	0	0.482317	96.9852
						TCGA-ER-A19B	77	deceased	1	0.476053	98.3989
						TCGA-FS-A1ZM	76	censored	0	0.476053	101.259
						TCGA-WE-A8ZM	75	censored	0	0.476053	101.325
						TCGA-EE-A2GN	74	deceased	1	0.46962	102.114
						TCGA-D3-A2J7	73	deceased	1	0.463187	103.1
						TCGA-D3-A3MR	72	censored	0	0.463187	103.593
						TCGA-W3-AA21	71	deceased	1	0.456663	105.04
						TCGA-D3-A8GM	70	deceased	1	0.450139	107.144
						TCGA-EE-A2GJ	69	deceased	1	0.443615	107.374
						TCGA-W3-AA1R	68	deceased	1	0.437092	111.089
						TCGA-D3-A1Q5	67	deceased	1	0.430568	112.569
						TCGA-D3-A2JG	66	deceased	1	0.424044	113.522
						TCGA-D3-A2JA	65	censored	0	0.424044	115.528
						TCGA-D3-A8GS	64	deceased	1	0.417418	117.171
						TCGA-GN-A264	63	deceased	1	0.410793	117.927
						TCGA-W3-A828	62	deceased	1	0.404167	121.084
						TCGA-GN-A4U3	61	censored	0	0.404167	121.906
						TCGA-EE-A3AB	60	censored	0	0.404167	122.727
						TCGA-EE-A3AA	59	censored	0	0.404167	124.305
						TCGA-D3-A5GU	58	censored	0	0.404167	125.193
						TCGA-D3-A5GL	57	censored	0	0.404167	125.785
						TCGA-EE-A2GO	56	censored	0	0.404167	126.804
						TCGA-EE-A3J4	55	deceased	1	0.396819	127.199
						TCGA-EE-A2M6	54	censored	0	0.396819	129.27
						TCGA-ER-A19L	53	deceased	1	0.389331	131.505
						TCGA-D3-A1Q7	52	censored	0	0.389331	133.248
						TCGA-FS-A1ZQ	51	deceased	1	0.381697	133.544
						TCGA-EE-A20B	50	censored	0	0.381697	133.807
						TCGA-EE-A3JH	49	censored	0	0.381697	134.333
						TCGA-DA-A1I5	48	censored	0	0.381697	135.023
						TCGA-D3-A5GN	47	censored	0	0.381697	135.746
						TCGA-D3-A5GO	46	censored	0	0.381697	137.916
						TCGA-EE-A3AH	45	deceased	1	0.373215	138.804
						TCGA-GN-A262	44	censored	0	0.373215	139.889
						TCGA-DA-A1HY	43	censored	0	0.373215	144.886
						TCGA-D3-A51J	42	censored	0	0.373215	145.116
						TCGA-ER-A19W	41	deceased	1	0.364112	148.174
						TCGA-FS-A1ZS	40	censored	0	0.364112	148.798
						TCGA-ER-A42L	39	censored	0	0.364112	149.029
						TCGA-ER-A19H	38	deceased	1	0.354531	152.349
						TCGA-D3-A8GP	37	censored	0	0.354531	152.744
						TCGA-EE-A3JI	36	deceased	1	0.344683	152.809
						TCGA-D3-A8GN	35	censored	0	0.344683	160.995
						TCGA-EE-A2MS	34	censored	0	0.344683	162.475
						TCGA-D3-A3CB	33	censored	0	0.344683	166.519
						TCGA-D3-A8GV	32	deceased	1	0.333911	167.702
						TCGA-EE-A2MM	31	deceased	1	0.32314	167.9
						TCGA-EE-A20H	30	deceased	1	0.312369	168.261
						TCGA-D3-A8GK	29	censored	0	0.312369	170.201
						TCGA-D3-A2JL	28	censored	0	0.312369	171.582
						TCGA-EE-A3J3	27	deceased	1	0.300799	172.173
						TCGA-EE-A2GE	26	censored	0	0.300799	173.784
						TCGA-FR-A44A	25	censored	0	0.300799	174.212
						TCGA-D3-A51E	24	censored	0	0.300799	174.836
						TCGA-DA-A1I2	23	deceased	1	0.287721	176.546
						TCGA-EE-A2MK	22	censored	0	0.287721	180.393
						TCGA-EE-A3JB	21	censored	0	0.287721	201.795
						TCGA-FS-A1Z0	20	deceased	1	0.273335	202.65
						TCGA-EE-A2ML	19	deceased	1	0.258949	216.655
						TCGA-FS-A1YW	18	deceased	1	0.244563	216.918
						TCGA-W3-AA1W	17	censored	0	0.244563	219.154
						TCGA-EE-A2GH	16	censored	0	0.244563	220.239
						TCGA-FR-A729	15	censored	0	0.244563	220.798
						TCGA-DA-A1I1	14	censored	0	0.244563	222.507
						TCGA-DA-A3F5	13	deceased	1	0.22575	225.959
						TCGA-W3-A824	12	censored	0	0.22575	228.162
						TCGA-FS-A1YY	11	deceased	1	0.205228	228.589
						TCGA-D3-A8GJ	10	censored	0	0.205228	241.378
						TCGA-ER-A3ES	9	deceased	1	0.182425	247.033
						TCGA-EE-A2MP	8	censored	0	0.182425	248.644
						TCGA-EE-A2MF	7	deceased	1	0.156364	268.731
						TCGA-OD-A75X	6	deceased	1	0.130303	297.893
						TCGA-ER-A19G	5	censored	0	0.130303	302.068
						TCGA-EE-A2GD	4	deceased	1	0.0977274	340.139
						TCGA-FS-A1ZC	3	deceased	1	0.0651516	357.366
						TCGA-LH-A9QB	2	censored	0	0.0651516	368.774
						TCGA-EE-A29T	1	censored	0	0.0651516	369.925
